# Supplementary material for: Thymic epithelial cell fate and potency in early organogenesis assessed by single cell transcriptional and functional analysis
Source: Front Immunol. 2023 Jul 25;14:1202163. doi: 10.3389/fimmu.2023.1202163 (PMC10407560; doi:10.3389/fimmu.2023.1202163)
Supplement: Supplementary file 2 [file Table_4.csv]

	pos.GO_Biological_Process_2021.Term	pos.GO_Biological_Process_2021.Overlap	pos.GO_Biological_Process_2021.P.value	pos.GO_Biological_Process_2021.Adjusted.P.value	pos.GO_Biological_Process_2021.Old.P.value	pos.GO_Biological_Process_2021.Old.Adjusted.P.value	pos.GO_Biological_Process_2021.Odds.Ratio	pos.GO_Biological_Process_2021.Combined.Score	pos.GO_Biological_Process_2021.Genes	pos.log10pval	pos.term	neg.GO_Biological_Process_2021.Term	neg.GO_Biological_Process_2021.Overlap	neg.GO_Biological_Process_2021.P.value	neg.GO_Biological_Process_2021.Adjusted.P.value	neg.GO_Biological_Process_2021.Old.P.value	neg.GO_Biological_Process_2021.Old.Adjusted.P.value	neg.GO_Biological_Process_2021.Odds.Ratio	neg.GO_Biological_Process_2021.Combined.Score	neg.GO_Biological_Process_2021.Genes	neg.log10pval	neg.term
1	regulation of primary metabolic process (GO:0080090)	53/130	7.67E-35	2.61E-31	0	0	13.75387759	1080.402517	TM7SF2;PSMD8;PSMD6;PSMD7;PSMD4;SIN3B;PSMD2;PSMD3;PSMD1;HMGCS1;EDF1;LSS;PSMA5;PSMA3;PSMA4;PSMA1;PSMA2;PSME1;PSME2;MVD;IDI1;PSMB11;PSMD12;PSMD11;MVK;PSMD14;PSMD13;HMGCR;OAZ1;PSMA7;PSMB10;PSMB6;PSMB4;PSMB5;PSMB2;PSMB3;PMVK;PSAP;PSMB1;SC5D;LDLR;FDFT1;FDPS;NQO1;PSMB9;SQLE;PSMC5;PSMC3;PSMC4;FASN;PSMC1;PSMC2;DHCR7	34.11495037	regulation of primary metabolic process (GO:0080090)	positive regulation of transcription, DNA-templated (GO:0045893)	132/1183	1.13E-18	4.21E-15	0	0	2.597118391	107.3234192	APP;CCNT2;MAML2;RORA;PRDM2;RBPJ;RPS6KA5;ZMIZ1;EPC1;EP300;BTRC;SOX4;MAP3K5;MEF2A;DDX17;SMARCC1;SLC30A9;FBXW11;DYRK1A;RFX3;MRTFA;SOX11;LMO7;ISL1;RUNX1;KAT6B;KAT6A;PHIP;KMT2E;BEX1;KMT2A;TNKS;KMT2C;GATA3;RLF;GLIS1;NPAS3;RAI1;RREB1;MAP2K5;BPTF;CREBBP;JUN;ZFHX3;JAG1;POU2F1;SMAD3;AUTS2;BCL11B;IGF2;HMGA2;PBX1;SMARCA4;SMAD7;MLLT10;CDK8;BCL9;GDNF;ID2;AGO2;TCF4;BMPR1B;OGT;FGFR2;PICALM;BMPR1A;CDKN1C;KDM5A;DD…	17.94680169	positive regulation of transcription, DNA-templated (GO:0045893)
2	regulation of cellular amino acid metabolic process (GO:0006521)	36/54	3.23E-34	5.49E-31	0	0	39.38174274	3036.985368	PSMB11;PSMD12;PSMD11;PSMD14;PSMD13;OAZ1;PSMA7;PSMB10;PSMD8;PSMB6;PSMD6;PSMB4;PSMD7;PSMB5;PSMD4;PSMB2;PSMB3;PSMD2;PSMD3;PSMB1;PSMD1;NQO1;PSMB9;PSMA5;BCKDK;PSMA3;PSMC5;PSMA4;PSMA1;PSMC3;PSMA2;PSMC4;PSMC1;PSMC2;PSME1;PSME2	33.49130575	regulation of cellular amino acid metabolic process (GO:0006521)	positive regulation of transcription by RNA polymerase II (GO:0045944)	109/908	8.91E-18	1.23E-14	0	0	2.786745216	109.4064609	APP;CCNT2;MAML2;RORA;PRDM2;RBPJ;RPS6KA5;ZMIZ1;EPC1;EP300;SOX4;MEF2A;DDX17;SLC30A9;MRTFA;RFX3;SOX11;LMO7;ISL1;RUNX1;KAT6B;KAT6A;PHIP;NOTCH3;BEX1;KMT2A;TNKS;KMT2C;GATA3;RLF;GLIS1;RREB1;MAP2K5;BPTF;CREBBP;JUN;ZFHX3;TGFB2;JAG1;POU2F1;SMAD3;AUTS2;BCL11B;IGF2;HMGA2;PBX1;SMARCA4;SMAD7;MLLT10;BCL9;CDK8;GDNF;AGO2;TCF4;CDK12;CDK13;BMPR1B;OGT;FGFR2;BMPR1A;DDX3X;BMPR2;THRA;CITED2;CHD8;SIX1;TCF20;RSF1;GLI3;GL…	17.05022116	positive regulation of transcription by RNA polymerase II (GO:0045944)
3	regulation of cellular amine metabolic process (GO:0033238)	35/51	5.44E-34	6.17E-31	0	0	43.03367876	3296.132133	PSMB11;PSMD12;PSMD11;PSMD14;PSMD13;OAZ1;PSMA7;PSMB10;PSMD8;PSMB6;PSMD6;PSMB4;PSMD7;PSMB5;PSMD4;PSMB2;PSMB3;PSMD2;PSMD3;PSMB1;PSMD1;NQO1;PSMB9;PSMA5;PSMA3;PSMC5;PSMA4;PSMA1;PSMC3;PSMA2;PSMC4;PSMC1;PSMC2;PSME1;PSME2	33.26445794	regulation of cellular amine metabolic process (GO:0033238)	negative regulation of transcription, DNA-templated (GO:0045892)	112/948	9.93E-18	1.23E-14	0	0	2.74037674	107.2889754	RB1;RIF1;PRDM5;EHMT1;PRDM2;ENO1;RBPJ;DACH1;RPS6KA5;EPC1;EP300;BTRC;MEF2A;RBFOX2;KDM2A;KDM2B;FBXW11;RFX3;ARID5B;SOX11;DICER1;ISL1;FOXP2;FOXP1;RUNX1;EID1;KAT6B;KAT6A;URI1;L3MBTL3;NEDD4L;GATA3;GLIS1;PHF21A;MBTD1;HMBOX1;ATXN1;RREB1;MAP2K5;BPTF;CREBBP;JUN;ZFHX3;CBX5;POU2F1;SMAD3;SMURF2;ATP8B1;BCL11A;CBX3;IGF2;HMGA2;IRF2BP2;FOXN3;SMARCA4;SMAD7;DLG1;YEATS2;CNOT1;ID2;CNOT2;ID3;GTF2IRD1;RCOR1;FGFR2;EZH2;C…	17.00314022	negative regulation of transcription, DNA-templated (GO:0045892)
4	antigen processing and presentation of exogenous peptide antigen via MHC class I, TAP-dependent (GO:0002479)	39/73	1.29E-31	1.09E-28	0	0	22.63799963	1610.206123	PSMB11;PSMD12;PSMD11;PSMD14;PSMD13;PSMA7;PSMB10;PSMD8;PSMB6;PSMD6;PSMB4;PSMD7;PSMB5;PSMD4;PSMB2;PSMB3;PSMD2;PSMD3;PSMB1;PSMD1;B2M;PDIA3;TAP2;TAP1;TAPBP;PSMB9;PSMA5;PSMA3;PSMC5;PSMA4;PSMA1;PSMC3;PSMA2;PSMC4;PSMC1;PSMC2;PSME1;PSME2;CALR	30.89069906	antigen processing and presentation of exogenous peptide antigen via MHC class I, TAP-dependent (GO:0002479)	regulation of transcription by RNA polymerase II (GO:0006357)	199/2206	2.52E-17	2.35E-14	0	0	2.10350353	80.39323894	RB1;APP;MAML2;JMJD1C;ENO1;RBPJ;IKZF2;BACH2;RPS6KA5;ZMIZ1;EPC1;SOX4;SOX5;MEF2A;DDX17;SMARCC1;EBF1;RFX3;MRTFA;SOX11;DICER1;ISL1;RUNX1;EID1;RFX7;ATF7;URI1;BEX1;TSHZ1;TSHZ2;NEDD4L;BAZ2B;GATA3;MED12L;RREB1;CREBBP;JUN;JAG1;BCL11B;BCL11A;PBX3;IGF2;IRF2BP2;PBX1;SMARCA4;MLLT10;ID2;AGO2;ID3;GTF2IRD1;CDK12;CDK13;RCOR1;EZH2;CITED2;TCF20;RSF1;HIF3A;PHF6;GLI3;GLI2;PPP3CA;NIPBL;PPP3CB;MED13;TEAD1;TEAD2;BRD3;NCO…	16.59818467	regulation of transcription by RNA polymerase II (GO:0006357)
5	antigen processing and presentation of exogenous peptide antigen via MHC class I (GO:0042590)	40/78	1.83E-31	1.24E-28	0	0	20.79166667	1471.576972	PSMB11;PSMD12;PSMD11;PSMD14;PSMD13;IFI30;PSMA7;PSMB10;PSMD8;PSMB6;PSMD6;PSMB4;PSMD7;PSMB5;PSMD4;PSMB2;PSMB3;PSMD2;PSMD3;PSMB1;PSMD1;B2M;PDIA3;TAP2;TAP1;TAPBP;PSMB9;PSMA5;PSMA3;PSMC5;PSMA4;PSMA1;PSMC3;PSMA2;PSMC4;PSMC1;PSMC2;PSME1;PSME2;CALR	30.73816875	antigen processing and presentation of exogenous peptide antigen via MHC class I (GO:0042590)	negative regulation of transcription by RNA polymerase II (GO:0000122)	87/684	7.57E-16	5.64E-13	0	0	2.937397833	102.2711128	RB1;RIF1;THRA;CITED2;CHD8;PRDM5;PRDM2;ENO1;RBPJ;PHF6;GLI3;GLI2;NIPBL;DACH1;TRPS1;EPC1;EP300;LRRFIP1;MEF2A;KLF12;PARP1;KDM2B;ATRX;DNMT3A;ARID5B;SOX11;DICER1;ISL1;FOXP2;FOXP1;RUNX1;EID1;NCOR1;LCOR;HDAC4;YAP1;URI1;NEDD4L;GATA3;NR2C2;GLIS1;PHF21A;HMBOX1;ATXN1;CUX2;CUX1;NSD1;MXI1;NRIP1;TBL1X;FNIP1;RREB1;MAP2K5;JAZF1;BPTF;CREBBP;JUN;ZFHX3;CBX5;SMAD3;SMURF2;USP9X;BCL11A;IGF2;IRF2BP2;HMGA2;ACVR2B;MEIS2;G…	15.12079142	negative regulation of transcription by RNA polymerase II (GO:0000122)
6	negative regulation of cell cycle G2/M phase transition (GO:1902750)	34/57	5.94E-30	3.37E-27	0	0	29.04032766	1954.278941	PSMB11;PSMD12;PSMD11;PSMD14;PSMD13;PSMA7;PSMB10;PSMD8;PSMB6;PSMD6;PSMB4;PSMD7;PSMB5;PSMD4;PSMB2;PSMB3;PSMD2;PSMD3;PSMB1;PSMD1;PSMB9;PSMA5;PSMA3;PSMC5;PSMA4;PSMA1;PSMC3;PSMA2;PSMC4;PSMC1;PSMC2;PSME1;PSME2;ATF5	29.22599806	negative regulation of cell cycle G2/M phase transition (GO:1902750)	negative regulation of cellular macromolecule biosynthetic process (GO:2000113)	70/547	4.33E-13	2.69E-10	0	0	2.92286017	83.20500403	RB1;CDKN1C;GSK3B;BMPR2;DDX3X;THRA;CITED2;CHD8;PRDM5;EHMT1;RSF1;ENO1;PTPRK;RBPJ;GLI3;NIPBL;DACH1;RPS6KA5;EPC1;JARID2;BTRC;USP47;RBFOX2;IGFBP5;DAPK1;FBXW11;RFX3;ARID5B;CBFA2T2;FOXP2;FOXP1;EID1;NCOR1;TFDP2;KAT6B;KAT6A;VGLL4;HDAC4;DDX6;L3MBTL3;GATA3;PDS5A;FXR1;MBTD1;HMBOX1;BTAF1;ATXN1;IGF2BP1;IGF2BP3;IGF2BP2;ATF7IP;JUN;CBX5;POU2F1;SMURF2;ATP8B1;CBX3;HMGA2;FOXN3;SMARCA4;REST;YEATS2;CNOT1;ID2;ID3;CTNNB…	12.36305263	negative regulation of cellular macromolecule biosynthetic process (GO:2000113)
7	aerobic electron transport chain (GO:0019646)	37/70	7.83E-30	3.81E-27	0	0	22.0831052	1479.991155	NDUFB9;NDUFB8;NDUFB7;NDUFA11;NDUFB10;NDUFB6;UQCRB;NDUFA12;NDUFB11;NDUFB4;NDUFB2;UQCR10;COX6A1;COX5B;COX7C;COX5A;UQCRFS1;CYC1;NDUFV2;NDUFV1;NDUFA8;NDUFA5;NDUFA3;NDUFA2;NDUFA1;NDUFC1;COX6C;COX6B1;NDUFS8;NDUFS7;UQCRQ;NDUFS5;NDUFAB1;NDUFS3;UQCRC1;NDUFS2;UQCRC2	29.10605127	aerobic electron transport chain (GO:0019646)	regulation of cell migration (GO:0030334)	58/408	5.94E-13	3.09E-10	0	0	3.280861389	92.36406769	ITGB1;CITED2;ZMYND8;PTPRK;ROBO1;IGF1R;DOCK10;PPP3CA;DACH1;DAG1;EPHB2;ARID2;APPL1;EPHA4;SEMA6A;IGFBP5;LIMCH1;LMO4;ACTN4;MIF;TGFBR1;TIAM1;FRMD5;NUMB;ITGA6;SINHCAF;ROR2;BEX4;KANK1;MACF1;ROCK1;SEMA3C;SEMA3D;PDGFA;PAK1;PDGFC;SRGAP3;SLIT2;SRGAP2;SRGAP1;SCAI;SASH1;MAP4K4;NTNG1;CARMIL1;JAG1;YTHDF3;INSR;LAMB1;SEMA4G;PLET1;PTK2;VEGFA;SMAD7;TJP1;AFDN;APC;NF1	12.22642476	regulation of cell migration (GO:0030334)
8	regulation of transcription from RNA polymerase II promoter in response to hypoxia (GO:0061418)	38/75	1.07E-29	4.56E-27	0	0	20.24481654	1350.43333	PSMB11;PSMD12;PSMD11;PSMD14;PSMD13;PSMA7;PSMB10;PSMD8;PSMB6;PSMD6;PSMB4;PSMD7;PSMB5;PSMD4;PSMB2;UBB;PSMB3;PSMD2;PSMD3;PSMB1;UBC;PSMD1;ELOB;ELOC;STOX1;PSMB9;PSMA5;PSMA3;PSMC5;PSMA4;PSMA1;PSMC3;PSMA2;PSMC4;PSMC1;PSMC2;PSME1;PSME2	28.9696744	regulation of transcription from RNA polymerase II promoter in response to hypoxia (GO:0061418)	chromatin remodeling (GO:0006338)	27/103	6.64E-13	3.09E-10	0	0	6.909558068	193.7446964	RB1;KDM5A;HDAC4;KDM5B;CHD8;CHD4;RSF1;BAZ2B;CECR2;PAK1;SMARCAD1;JARID2;BPTF;KDM6A;KDM6B;SMARCC1;PBRM1;KDM4B;NPM1;CBX3;ATRX;HMGA2;ARID1A;BAZ1B;GATAD2B;SMARCA4;HNRNPC	12.17766052	chromatin remodeling (GO:0006338)
9	mitochondrial ATP synthesis coupled electron transport (GO:0042775)	37/71	1.56E-29	5.89E-27	0	0	21.43247205	1421.635736	NDUFB9;NDUFB8;NDUFB7;NDUFA11;NDUFB10;NDUFB6;UQCRB;NDUFA12;NDUFB11;NDUFB4;NDUFB2;UQCR10;COX6A1;COX5B;COX7C;COX5A;UQCRFS1;CYC1;NDUFV2;NDUFV1;NDUFA8;NDUFA5;NDUFA3;NDUFA2;NDUFA1;NDUFC1;COX6C;COX6B1;NDUFS8;NDUFS7;UQCRQ;NDUFS5;NDUFAB1;NDUFS3;UQCRC1;NDUFS2;UQCRC2	28.80715552	mitochondrial ATP synthesis coupled electron transport (GO:0042775)	regulation of transcription, DNA-templated (GO:0006355)	186/2244	1.17E-12	4.86E-10	0	0	1.881082514	51.67493046	RB1;CCNT2;PRDM5;EHMT1;ZBTB20;JMJD1C;RORA;PRDM2;ARID4B;ENO1;RBPJ;IKZF2;BACH2;DACH1;RPS6KA5;ZMIZ1;EPC1;EP300;BTRC;SOX4;MAP3K5;SOX5;MEF2A;DDX17;SMARCC1;RBFOX2;KDM2A;KDM2B;FBXW11;DYRK1A;EBF1;RFX3;ARID5B;SOX11;ISL1;FOXP2;PIAS2;FOXP1;RUNX1;EID1;DMTF1;RFX7;KAT6B;KAT6A;ATF7;PHIP;TOX;KMT2E;URI1;L3MBTL3;KMT2A;TSHZ1;TSHZ2;BAZ2B;GATA3;NLK;RLF;GLIS1;MED12L;NPAS3;MBTD1;SBNO1;RAI1;HMBOX1;ATXN1;CAMTA1;RREB1;BPTF…	11.93043739	regulation of transcription, DNA-templated (GO:0006355)
10	pre-replicative complex assembly (GO:0036388)	35/64	5.64E-29	1.74E-26	0	0	23.7264606	1543.308712	PSMB11;PSMD12;PSMD11;PSMD14;PSMD13;PSMA7;PSMB10;PSMD8;PSMB6;PSMD6;PSMB4;PSMD7;PSMB5;PSMD4;PSMB2;UBB;PSMB3;PSMD2;PSMD3;PSMB1;UBC;PSMD1;PSMB9;PSMA5;PSMA3;PSMC5;PSMA4;PSMA1;PSMC3;PSMA2;PSMC4;PSMC1;PSMC2;PSME1;PSME2	28.24907046	pre-replicative complex assembly (GO:0036388)	positive regulation of nucleic acid-templated transcription (GO:1903508)	66/511	1.36E-12	5.06E-10	0	0	2.94644275	80.51302281	CDKN1C;KDM5A;CITED2;CHD8;SIX1;RORA;RSF1;GLI3;GLI2;PPP3CB;MED13;ZMIZ1;EPC1;EP300;BTRC;TEAD1;TEAD2;SOX4;MAP3K5;SMARCC1;FBXW11;DYRK1A;RFX3;SOX11;ARID1A;TGFBR1;RUNX1;CREB1;KAT6B;KAT6A;WAC;PHIP;CREB5;KMT2E;HDAC4;YAP1;KDM3A;KMT2A;GATA3;MLLT3;RLF;NPAS3;LRP6;RAI1;NSD1;TBL1X;RREB1;TRIM44;ATF7IP;CREBBP;JUN;NPM1;ZFHX3;SMAD3;USP22;HMGA2;HIPK2;SMARCA4;REST;NFIB;ID2;CTNNB1;TCF4;QRICH1;NAA15;PICALM	11.86731408	positive regulation of nucleic acid-templated transcription (GO:1903508)
11	regulation of cellular ketone metabolic process (GO:0010565)	35/64	5.64E-29	1.74E-26	0	0	23.7264606	1543.308712	PSMB11;PSMD12;PSMD11;PSMD14;PSMD13;OAZ1;PSMA7;PSMB10;PSMD8;PSMB6;PSMD6;PSMB4;PSMD7;PSMB5;PSMD4;PSMB2;PSMB3;PSMD2;PSMD3;PSMB1;PSMD1;NQO1;PSMB9;PSMA5;PSMA3;PSMC5;PSMA4;PSMA1;PSMC3;PSMA2;PSMC4;PSMC1;PSMC2;PSME1;PSME2	28.24907046	regulation of cellular ketone metabolic process (GO:0010565)	protein phosphorylation (GO:0006468)	63/496	9.27E-12	3.14E-09	0	0	2.883067428	73.24089243	APP;GSK3B;SMG1;BMPR2;IGF1R;PPP3CB;RPS6KA5;AKT3;TLK2;NEK1;TLK1;ERC1;EPHB2;PRKG1;MAP3K5;PDK1;EPHA4;PRKCH;CAMK1D;CSNK2A1;DAPK1;DYRK1A;LMTK2;BAZ1B;TGFBR1;CREB1;SIK3;TNIK;ROCK1;TNKS;NLK;STK3;PAK1;PRDX4;ABL2;FYN;MAP4K3;MAP2K6;MAP4K4;CDK19;TGFB2;MAP3K1;PLK2;INSR;NEK7;BRAF;ACVR2B;PTK2;ACVR2A;HIPK2;SMAD7;MAPK13;CDK8;CDK6;TEC;TAOK1;PKN2;CDK12;CDK13;BMPR1B;CDK14;FGFR2;BMPR1A	11.03273379	protein phosphorylation (GO:0006468)
12	regulation of transcription from RNA polymerase II promoter in response to stress (GO:0043618)	39/87	7.36E-28	2.09E-25	0	0	16.02341311	1001.087567	PSMB11;PSMD12;PSMD11;PSMD14;PSMD13;PSMA7;PSMB10;PSMD8;PSMB6;PSMD6;PSMB4;PSMD7;PSMB5;PSMD4;PSMB2;UBB;PSMB3;PSMD2;PSMD3;PSMB1;UBC;PSMD1;ELOB;ELOC;STOX1;PSMB9;PSMA5;PSMA3;PSMC5;PSMA4;PSMA1;PSMC3;PSMA2;PSMC4;PSMC1;PSMC2;PSME1;PSME2;ATF4	27.13322081	regulation of transcription from RNA polymerase II promoter in response to stress (GO:0043618)	axonogenesis (GO:0007409)	40/240	1.79E-11	5.56E-09	0	0	3.916666667	96.92340462	APP;NOTCH3;SEMA3C;SEMA3D;DOCK7;EFNA5;IGSF9;GLI2;ROBO1;EFNB2;PPP3CB;RPS6KA5;BSG;DAG1;GRB10;FYN;NCAM1;SLIT3;EMB;SLIT2;EPHB2;SPTAN1;SPTBN1;EPHA5;NTNG1;EPHA4;HSP90AA1;SEMA6A;AUTS2;USP9X;RANBP9;LMTK2;SEMA4G;ISL1;PTK2;ENAH;GDNF;PIK3CA;PARD3;FGFR2	10.74722548	axonogenesis (GO:0007409)
13	NIK/NF-kappaB signaling (GO:0038061)	36/74	2.16E-27	5.66E-25	0	0	18.63485477	1144.147146	PSMB11;PSMD12;PSMD11;PSMD14;PSMD13;PSMA7;PSMB10;RELB;PSMD8;PSMB6;PSMD6;PSMB4;PSMD7;PSMB5;PSMD4;PSMB2;PSMB3;PSMD2;PSMD3;PSMB1;PSMD1;NFKB2;PSMB9;PSMA5;PSMA3;PSMC5;PSMA4;PSMA1;PSMC3;PSMA2;PSMC4;PSMC1;PSMC2;PSME1;PSME2;BIRC3	26.66491358	NIK/NF-kappaB signaling (GO:0038061)	negative regulation of nucleic acid-templated transcription (GO:1903507)	58/464	1.19E-10	3.42E-08	0	0	2.819836215	64.42834461	RB1;CDKN1C;THRA;CITED2;CHD8;PRDM5;EHMT1;RSF1;ENO1;PTPRK;RBPJ;GLI3;NIPBL;DACH1;RPS6KA5;EPC1;JARID2;BTRC;USP47;RBFOX2;FBXW11;RFX3;ARID5B;CBFA2T2;FOXP2;FOXP1;EID1;NCOR1;TFDP2;KAT6B;KAT6A;VGLL4;HDAC4;L3MBTL3;GATA3;MBTD1;HMBOX1;BTAF1;ATXN1;ATF7IP;JUN;CBX5;POU2F1;SMURF2;ATP8B1;CBX3;HMGA2;FOXN3;SMARCA4;REST;YEATS2;ID2;ID3;CTNNB1;BCOR;TRIM33;RCOR1;EZH2	9.922872256	negative regulation of nucleic acid-templated transcription (GO:1903507)
14	negative regulation of G2/M transition of mitotic cell cycle (GO:0010972)	33/66	1.03E-25	2.51E-23	0	0	19.61427094	1128.48335	PSMB11;PSMD12;PSMD11;PSMD14;PSMD13;PSMA7;PSMB10;PSMD8;PSMB6;PSMD6;PSMB4;PSMD7;PSMB5;PSMD4;PSMB2;PSMB3;PSMD2;PSMD3;PSMB1;PSMD1;PSMB9;PSMA5;PSMA3;PSMC5;PSMA4;PSMA1;PSMC3;PSMA2;PSMC4;PSMC1;PSMC2;PSME1;PSME2	24.98660763	negative regulation of G2/M transition of mitotic cell cycle (GO:0010972)	negative regulation of cell motility (GO:2000146)	25/114	3.10E-10	8.25E-08	0	0	5.448285797	119.2898713	KANK1;CITED2;ZMYND8;GATA3;PTPRK;ROBO1;DACH1;SPOCK3;DAG1;SRGAP3;SLIT2;ARID2;SRGAP2;SRGAP1;SCAI;EPHA4;JAG1;IGFBP5;LIMCH1;MIF;SMAD7;AFDN;FRMD5;NF1;SINHCAF	9.508850083	negative regulation of cell motility (GO:2000146)
15	regulation of mRNA catabolic process (GO:0061013)	43/122	1.95E-25	4.42E-23	0	0	10.7615174	612.2873657	PSMB11;PSMD12;PSMD11;PSMD14;PSMD13;PSMA7;PSMB10;ZFP36L1;PSMD8;PSMB6;PSMD6;ZFP36;PSMB4;PSMD7;EXOSC4;PSMB5;PSMD4;UBB;PSMB2;PSMB3;PSMD2;PSMD3;UBC;PSMB1;PSMD1;EXOSC3;HSPA8;PSMB9;PSMA5;CARHSP1;PSMA3;PSMC5;PSMA4;PSMA1;PSMC3;PSMA2;PSMC4;PSMC1;PSMC2;PSME1;HNRNPD;PSME2;PKP3	24.70962174	regulation of mRNA catabolic process (GO:0061013)	phosphorylation (GO:0016310)	51/400	8.02E-10	1.99E-07	0	0	2.871975024	60.14978102	APP;GSK3B;BMPR2;PPP3CB;RPS6KA5;AKT3;TLK2;NEK1;TLK1;EPHB2;PRKG1;MAP3K5;PDK1;PRKCH;CSNK2A1;DAPK1;DYRK1A;LMTK2;TGFBR1;CREB1;PIK3CA;SIK3;TNIK;ROCK1;NLK;STK3;PAK1;PGK1;FYN;MAP4K3;MAP4K4;CDK19;TGFB2;MAP3K1;PLK2;INSR;NEK7;BRAF;ACVR2B;ACVR2A;HIPK2;CDK8;CDK6;TEC;TAOK1;PKN2;CDK12;CDK13;BMPR1B;CDK14;BMPR1A	9.095732993	phosphorylation (GO:0016310)
16	interleukin-1-mediated signaling pathway (GO:0070498)	38/94	3.65E-25	7.76E-23	0	0	13.36263736	751.9202052	PSMB11;PSMD12;PSMD11;PSMD14;PSMD13;PSMA7;PSMB10;PSMD8;PSMB6;PSMD6;PSMB4;PSMD7;PSMB5;PSMD4;PSMB2;UBB;PSMB3;PSMD2;PSMD3;PSMB1;UBC;PSMD1;EGR1;PSMB9;PSMA5;NFKBIA;PSMA3;PSMC5;PSMA4;PSMA1;PSMC3;PSMA2;PSMC4;PSMC1;PSMC2;PSME1;PSME2;UBE2V1	24.43790003	interleukin-1-mediated signaling pathway (GO:0070498)	chromatin organization (GO:0006325)	27/142	1.79E-09	4.18E-07	0	0	4.556906028	91.77182313	RB1;KDM5A;HDAC4;KDM5B;SETD5;SETD2;EHMT1;RSF1;BAZ2B;PAK1;SMARCAD1;HMG20A;JARID2;BPTF;KDM6A;KDM6B;SMARCC1;PBRM1;KDM4B;NPM1;CBX3;ATRX;HMGA2;ARID1A;BAZ1B;SMARCA4;EZH2	8.746284461	chromatin organization (GO:0006325)
17	anaphase-promoting complex-dependent catabolic process (GO:0031145)	36/84	5.64E-25	1.13E-22	0	0	14.74481328	823.2626011	PSMB11;PSMD12;PSMD11;PSMD14;PSMD13;PSMA7;PSMB10;PSMD8;PSMB6;PSMD6;PSMB4;PSMD7;PSMB5;PSMD4;PSMB2;UBB;PSMB3;PSMD2;PSMD3;PSMB1;UBC;PSMD1;FBXO31;PSMB9;PSMA5;PSMA3;PSMC5;PSMA4;PSMA1;PSMC3;PSMA2;PSMC4;PSMC1;PSMC2;PSME1;PSME2	24.24841862	anaphase-promoting complex-dependent catabolic process (GO:0031145)	axon guidance (GO:0007411)	33/203	2.02E-09	4.42E-07	0	0	3.779974451	75.67800102	NOTCH3;SEMA3C;SEMA3D;EFNA5;IGSF9;GLI2;ROBO1;EFNB2;RPS6KA5;BSG;CHN1;DAG1;GRB10;FYN;NCAM1;SLIT3;EMB;SLIT2;EPHB2;SPTAN1;SPTBN1;EPHA5;EPHA4;SEMA6A;RANBP9;SEMA4G;PTK2;VEGFA;ENAH;TMEFF1;GDNF;PIK3CA;NFIB	8.694910157	axon guidance (GO:0007411)
18	Wnt signaling pathway, planar cell polarity pathway (GO:0060071)	36/85	9.33E-25	1.76E-22	0	0	14.44313659	799.1580364	PSMB11;PSMD12;PSMD11;PSMD14;PSMD13;PSMA7;PSMB10;PSMD8;CDC42;PSMB6;PSMD6;PSMB4;PSMD7;PSMB5;PSMD4;PSMB2;PSMB3;PSMD2;PSMD3;PSMB1;PSMD1;AP2M1;PSMB9;PSMA5;PSMA3;PSMC5;PSMA4;PSMA1;PSMC3;PSMA2;PSMC4;PSMC1;PSMC2;PSME1;PSME2;PFN1	24.03009368	Wnt signaling pathway, planar cell polarity pathway (GO:0060071)	negative regulation of gene expression (GO:0010629)	43/322	4.26E-09	8.81E-07	0	0	3.014958633	58.11254988	RB1;YAP1;APP;DDX6;DDX3X;CITED2;CELF1;ROBO1;FXR1;RPS6KA5;TASOR;CPNE1;IGF2BP1;EPC1;IGF2BP3;IGF2BP2;JARID2;DIS3L2;TGFB2;IGFBP5;DAPK1;DNMT3A;SOX11;DICER1;MIF;ATP2B1;PTBP2;RUNX1;VEGFA;FOXP1;TNRC6C;TWSG1;REST;NCOR1;CNOT1;ID2;AGO2;TNRC6A;EZH2;BMPR1A;PICALM;RBMS3;TNRC6B	8.370914102	negative regulation of gene expression (GO:0010629)
19	regulation of hematopoietic stem cell differentiation (GO:1902036)	33/71	2.10E-24	3.76E-22	0	0	17.02895553	928.395536	PSMB11;PSMD12;PSMD11;PSMD14;PSMD13;PSMA7;PSMB10;PSMD8;PSMB6;PSMD6;PSMB4;PSMD7;PSMB5;PSMD4;PSMB2;PSMB3;PSMD2;PSMD3;PSMB1;PSMD1;PSMB9;PSMA5;PSMA3;PSMC5;PSMA4;PSMA1;PSMC3;PSMA2;PSMC4;PSMC1;PSMC2;PSME1;PSME2	23.67714553	regulation of hematopoietic stem cell differentiation (GO:1902036)	neuron projection morphogenesis (GO:0048812)	26/140	6.01E-09	1.18E-06	0	0	4.422313484	83.71468036	APP;TRIO;ROCK1;CTNND2;DOCK7;KLK8;DOCK10;PAK1;FLRT3;CPNE1;EPHB2;SRGAP2;ATP7A;MAP4K4;MEF2A;NTNG1;FARP1;LMTK2;DICER1;ISL1;PARD3;TAOK1;CTNNB1;TNIK;FGFR2;DBN1	8.22122264	neuron projection morphogenesis (GO:0048812)
20	regulation of establishment of planar polarity (GO:0090175)	36/88	4.01E-24	6.82E-22	0	0	13.60772423	733.0916424	PSMB11;PSMD12;PSMD11;PSMD14;PSMD13;PSMA7;PSMB10;PSMD8;CDC42;PSMB6;PSMD6;PSMB4;PSMD7;PSMB5;PSMD4;PSMB2;PSMB3;PSMD2;PSMD3;PSMB1;PSMD1;AP2M1;PSMB9;PSMA5;PSMA3;PSMC5;PSMA4;PSMA1;PSMC3;PSMA2;PSMC4;PSMC1;PSMC2;PSME1;PSME2;PFN1	23.39683328	regulation of establishment of planar polarity (GO:0090175)	transmembrane receptor protein tyrosine kinase signaling pathway (GO:0007169)	49/404	9.11E-09	1.70E-06	0	0	2.706135869	50.1025131	GSK3B;IRS1;ITSN1;IRS4;PIK3C2A;IGF1R;SPRED2;UBASH3B;GRB14;GRB10;NCK2;EPHB2;APPL1;EPHA5;EPHA4;HSP90AA1;RBFOX2;LMTK2;MTSS1;TIAM1;PIK3CA;KIF16B;PHIP;ROR2;DOCK1;ROCK1;ARHGEF28;PDGFA;EFNA5;CBL;EFNB2;PAK1;ERBB3;FLRT3;PDGFC;CHN1;FYN;SHOC2;MPZL1;TIA1;ANGPT1;SORT1;INSR;IGF2;AP2B1;PTK2;VEGFA;APC;FGFR2	8.040706758	transmembrane receptor protein tyrosine kinase signaling pathway (GO:0007169)
21	SCF-dependent proteasomal ubiquitin-dependent protein catabolic process (GO:0031146)	36/89	6.42E-24	1.04E-21	0	0	13.3502701	712.9441853	PSMB11;PSMD12;PSMD11;PSMD14;PSMD13;PSMA7;PSMB10;PSMD8;PSMB6;PSMD6;PSMB4;PSMD7;PSMB5;PSMD4;PSMB2;PSMB3;PSMD2;PSMD3;PSMB1;PSMD1;FBXO6;FBXL15;FBXO31;PSMB9;PSMA5;PSMA3;PSMC5;PSMA4;PSMA1;PSMC3;PSMA2;PSMC4;PSMC1;PSMC2;PSME1;PSME2	23.19261882	SCF-dependent proteasomal ubiquitin-dependent protein catabolic process (GO:0031146)	regulation of canonical Wnt signaling pathway (GO:0060828)	36/253	1.47E-08	2.53E-06	0	0	3.232441631	58.29053631	AMER2;KANK1;GSK3B;DDX3X;TNKS;CTNND2;CUL3;CHD8;USP34;MLLT3;LYPD6;GLI3;STK3;LRP6;CDH3;ZNRF3;TNKS2;GPC3;TBL1X;BTRC;SOX4;ANKRD6;TLE4;USP47;SMURF2;IGFBP4;FZD6;MCC;APC;GNAQ;PSME4;CCDC88C;CTNNB1;CDK14;FGFR2;RBMS3	7.831621157	regulation of canonical Wnt signaling pathway (GO:0060828)
22	regulation of hematopoietic progenitor cell differentiation (GO:1901532)	33/75	1.88E-23	2.91E-21	0	0	15.40390013	806.0267331	PSMB11;PSMD12;PSMD11;PSMD14;PSMD13;PSMA7;PSMB10;PSMD8;PSMB6;PSMD6;PSMB4;PSMD7;PSMB5;PSMD4;PSMB2;PSMB3;PSMD2;PSMD3;PSMB1;PSMD1;PSMB9;PSMA5;PSMA3;PSMC5;PSMA4;PSMA1;PSMC3;PSMA2;PSMC4;PSMC1;PSMC2;PSME1;PSME2	22.72495663	regulation of hematopoietic progenitor cell differentiation (GO:1901532)	regulation of cell differentiation (GO:0045595)	27/156	1.49E-08	2.53E-06	0	0	4.059346543	73.14537681	ROCK1;SIX1;GATA3;TRPS1;DAG1;CLASP1;DDX17;CREBBP;ZFHX3;ZFHX2;IGF2;ISL1;PTK2;TGFBR1;RUNX1;SMAD7;TIAM1;REST;CDK6;GDNF;APC;ID2;ST7;NF1;SINHCAF;BMPR1B;FGFR2	7.825553495	regulation of cell differentiation (GO:0045595)
23	cellular response to hypoxia (GO:0071456)	42/131	5.02E-23	7.42E-21	0	0	9.315545026	478.320124	PSMB11;PSMD12;PSMD11;PSMD14;PSMD13;PSMA7;PSMB10;ZFP36L1;PSMD8;PSMB6;PSMD6;PSMB4;PSMD7;PSMB5;PSMD4;UBB;PSMB2;PSMB3;PSMD2;PSMD3;UBC;PSMB1;PSMD1;ELOB;ELOC;STOX1;BNIP3L;PSMB9;PSMA5;PSMA3;PSMC5;RGCC;PSMA4;PSMA1;PSMC3;PSMA2;PSMC4;PSMC1;PSMC2;PSME1;PSME2;STUB1	22.2994779	cellular response to hypoxia (GO:0071456)	regulation of gene expression (GO:0010468)	96/1079	2.38E-08	3.85E-06	0	0	1.946398509	34.16835788	RB1;GSK3B;RPL5;APP;DDX3X;TFRC;CELF1;CITED2;PRDM5;CHD7;JMJD1C;SIX1;RORA;PRDM2;RBPJ;AFF3;AFF4;ROBO1;CDH3;RPS6KA5;CPNE1;EP300;HMG20A;ERC1;CD36;EPHB2;TEAD2;SOX4;KDM6A;KDM6B;NCOA2;ATRX;RFX3;RC3H1;SOX11;DICER1;MIF;PTBP2;TGFBR1;FOXP1;RUNX1;DMTF1;KAT6B;ATF7;RBMS3;YAP1;HDAC4;ROCK1;PLAG1;GATA3;NLK;NR2C2;SBNO1;ATXN1;CUX2;PCBP4;TRA2B;NSD1;IGF2BP1;IGF2BP3;GPBP1L1;IGF2BP2;RREB1;TRIM44;CREBBP;ZFHX3;TGFB2;SMAD3;…	7.623890592	regulation of gene expression (GO:0010468)
24	tumor necrosis factor-mediated signaling pathway (GO:0033209)	39/116	2.51E-22	3.56E-20	0	0	9.973336757	496.0384401	PSMB11;PSMD12;PSMD11;PSMD14;PSMD13;ILK;PSMA7;PSMB10;PSMD8;PYCARD;PSMB6;PSMD6;PSMB4;PSMD7;PSMB5;PSMD4;PSMB2;PSMB3;PSMD2;PSMD3;PSMB1;PSMD1;EIF5A;STAT1;PSMB9;NFKBIA;PSMA5;PSMA3;PSMC5;PSMA4;PSMA1;PSMC3;PSMA2;PSMC4;PSMC1;PSMC2;PSME1;PSME2;BIRC3	21.60026906	tumor necrosis factor-mediated signaling pathway (GO:0033209)	heart development (GO:0007507)	27/164	4.45E-08	6.75E-06	0	0	3.820684016	64.67778203	BMPR2;CITED2;CHD7;ECE1;GLI2;AKAP13;NIPBL;ERBB3;FLRT3;GPC3;PLCE1;SOX4;KDM6A;MEF2A;KDM6B;TGFB2;CXADR;INSR;ISL1;PTK2;TGFBR1;VEGFA;ID2;NF1;TAB2;BCOR;FGF12	7.351878281	heart development (GO:0007507)
25	negative regulation of mitotic cell cycle phase transition (GO:1901991)	35/92	3.13E-22	4.26E-20	0	0	12.05354059	596.8303823	PSMB11;PSMD12;PSMD11;PSMD14;PSMD13;PSMA7;PSMB10;ZFP36L1;PSMD8;PSMB6;PSMD6;PSMB4;PSMD7;PSMB5;PSMD4;PSMB2;PSMB3;PSMD2;PSMD3;PSMB1;PSMD1;PSMB9;PSMA5;PSMA3;PSMC5;PSMA4;RGCC;PSMA1;PSMC3;PSMA2;PSMC4;PSMC1;PSMC2;PSME1;PSME2	21.50406677	negative regulation of mitotic cell cycle phase transition (GO:1901991)	ventricular septum morphogenesis (GO:0060412)	28-Nov	4.53E-08	6.75E-06	0	0	12.41973473	210.0227968	TGFB2;BMPR2;CITED2;SLIT3;SOX11;SLIT2;SOX4;TGFBR1;ROBO1;SMAD7;BMPR1A	7.344097415	ventricular septum morphogenesis (GO:0060412)
26	mitochondrial electron transport, NADH to ubiquinone (GO:0006120)	24/39	5.59E-22	7.31E-20	0	0	31.12295082	1523.025853	NDUFB9;NDUFA8;NDUFB8;NDUFB7;NDUFA11;NDUFB10;NDUFB6;NDUFA5;NDUFA12;NDUFB11;NDUFB4;NDUFA3;NDUFA2;NDUFB2;NDUFA1;NDUFC1;NDUFS8;NDUFS7;NDUFS5;NDUFAB1;NDUFS3;NDUFS2;NDUFV2;NDUFV1	21.25253892	mitochondrial electron transport, NADH to ubiquinone (GO:0006120)	negative regulation of cell migration (GO:0030336)	25/144	4.76E-08	6.83E-06	0	0	4.068304245	68.59002557	KANK1;CITED2;ZMYND8;PTPRK;ROBO1;DACH1;DAG1;SRGAP3;SLIT2;ARID2;SRGAP2;SRGAP1;SCAI;CLASP1;EPHA4;JAG1;IGFBP5;LIMCH1;MIF;MCC;SMAD7;AFDN;NF1;SINHCAF;BMPR1A	7.322035872	negative regulation of cell migration (GO:0030336)
27	regulation of mRNA stability (GO:0043488)	43/146	6.62E-22	8.34E-20	0	0	8.243509754	402.0125524	PSMB11;PSMD12;PSMD11;PSMD14;PSMD13;YBX1;PSMA7;PSMB10;ZFP36L1;PSMD8;PSMB6;PSMD6;ZFP36;PSMB4;PSMD7;EXOSC4;PSMB5;PSMD4;UBB;PSMB2;PSMB3;PSMD2;PSMD3;UBC;PSMB1;PSMD1;EXOSC3;HSPA8;PSMB9;PSMA5;CARHSP1;PSMA3;PSMC5;PSMA4;PSMA1;PSMC3;PSMA2;PSMC4;PSMC1;PSMC2;PSME1;HNRNPD;PSME2	21.17930813	regulation of mRNA stability (GO:0043488)	cellular protein modification process (GO:0006464)	91/1025	6.25E-08	8.62E-06	0	0	1.936389142	32.12192899	GSK3B;APP;BMPR2;PLOD2;PTPRK;LAMC1;HIF3A;PTPRF;PPP3CA;PPP3CB;RPS6KA5;AKT3;TLK2;NEK1;TLK1;UBXN7;MACROD2;BTRC;PRKG1;MAP3K5;PDK1;PRKCH;CSNK2A1;IGFBP5;PARP1;FBXW11;DAPK1;IGFBP4;DYRK1A;UBE2E2;LMTK2;LMO7;FBXO11;TGFBR1;PARP8;DDB1;CREB1;CTDSP2;PSME4;SIK3;TNIK;PHPT1;MTMR3;ROCK1;TNKS;CUL3;PPM1H;TULP4;NLK;FSTL1;LTBP1;STK3;FBXL20;PAK1;TNKS2;GPC3;ABL2;FYN;MAP4K3;MAP4K4;CDK19;TGFB2;MAP3K1;ST8SIA2;PLK2;INSR;NEK7…	7.204324897	cellular protein modification process (GO:0006464)
28	DNA-dependent DNA replication (GO:0006261)	40/129	2.19E-21	2.66E-19	0	0	8.853464419	421.1653325	PSMB11;PSMD12;PSMD11;PSMD14;PSMD13;PNKP;PSMA7;PSMB10;PSMD8;PSMB6;PSMD6;PSMB4;PSMD7;PSMB5;PSMD4;UBB;PSMB2;PSMB3;PSMD2;PSMD3;UBC;POLD2;PSMB1;PSMD1;RFC3;PSMB9;PSMA5;PSMA3;PSMC5;CDC34;PSMA4;PSMA1;PSMC3;PSMA2;PSMC4;PSMC1;PSMC2;PSME1;PSME2;CDK2AP1	20.6596843	DNA-dependent DNA replication (GO:0006261)	positive regulation of cell migration (GO:0030335)	36/269	7.31E-08	9.72E-06	0	0	3.007906968	49.42555777	ITGB1;BMPR2;SEMA3C;SEMA3D;PDGFA;RTN4;IGF1R;PPP3CA;NIPBL;PAK1;RAB25;PDGFC;EPHB2;RREB1;CLASP1;MAP4K4;CARMIL1;TGFB2;SEMA6A;SMURF2;INSR;LAMB1;ACTN4;SEMA4G;PLET1;PTK2;TGFBR1;VEGFA;TJP1;TIAM1;APC;AGO2;NUMB;ITGA6;ROR2;DOCK1	7.136273572	positive regulation of cell migration (GO:0030335)
29	Fc-epsilon receptor signaling pathway (GO:0038095)	37/111	4.21E-21	4.94E-19	0	0	9.826583593	461.0338227	PSMB11;PSMD12;PSMD11;PSMD14;PSMD13;PIK3R2;BCL10;PSMA7;PSMB10;PSMD8;PSMB6;PSMD6;PSMB4;PSMD7;PSMB5;PSMD4;PSMB2;PSMB3;PSMD2;PSMD3;PSMB1;PSMD1;FOS;PSMB9;PSMA5;PSMA3;PSMC5;PSMA4;PSMA1;PSMC3;PSMA2;PSMC4;PSMC1;PSMC2;PSME1;PSME2;CALM1	20.37579422	Fc-epsilon receptor signaling pathway (GO:0038095)	positive regulation of multicellular organismal process (GO:0051240)	42/345	9.42E-08	1.18E-05	0	0	2.705285351	43.76623824	KDM3A;BMPR2;TFRC;RIF1;NUMA1;THRA;ROCK1;EHMT1;SIX1;ENO1;PTN;NR2C2;RTN4;IGF1R;PDGFC;GRB10;CD36;RREB1;SOX5;KDM6B;DYNC1H1;TGFB2;PRKCH;SMAD3;CADM1;SMURF2;RFX3;SOX11;MIF;TGFBR1;VEGFA;TIAM1;REST;GDNF;APC;AGO2;MFAP2;CTNNB1;BMPR1B;OGT;EZH2;BMPR1A	7.026037291	positive regulation of multicellular organismal process (GO:0051240)
30	Fc receptor signaling pathway (GO:0038093)	37/112	5.99E-21	6.79E-19	0	0	9.69505019	451.4415072	PSMB11;PSMD12;PSMD11;PSMD14;PSMD13;PIK3R2;BCL10;PSMA7;PSMB10;PSMD8;PSMB6;PSMD6;PSMB4;PSMD7;PSMB5;PSMD4;PSMB2;PSMB3;PSMD2;PSMD3;PSMB1;PSMD1;FOS;PSMB9;PSMA5;PSMA3;PSMC5;PSMA4;PSMA1;PSMC3;PSMA2;PSMC4;PSMC1;PSMC2;PSME1;PSME2;CALM1	20.22254157	Fc receptor signaling pathway (GO:0038093)	positive regulation of cellular process (GO:0048522)	63/625	9.54E-08	1.18E-05	0	0	2.205862581	35.65847443	DDX3X;NUMA1;TENM4;IRS1;CELF1;CITED2;FAF1;IGF1R;RPTOR;PPP3CA;CDH3;CCND2;CSPP1;CD36;SOX4;EPHA4;USP47;CAMK1D;CSNK2A1;SOX11;DICER1;ACTN4;ISL1;TGFBR1;TIAM1;FRMD5;GAREM1;PARD3;PHIP;SINHCAF;ANKRD17;HDAC4;CUL3;PDGFA;PTN;LRP6;FXR1;DPP4;EFNB2;PAK1;RAB25;ERBB3;PDGFC;DYNC1H1;NPM1;TGFB2;ZFHX3;INSR;IGF2;HMGA2;NAP1L1;MEIS2;PTK2;VEGFA;TJP1;CNOT6;MEIS1;APC;GDNF;CDK13;BMPR1B;FGFR2;EZH2	7.02050926	positive regulation of cellular process (GO:0048522)
31	regulation of G2/M transition of mitotic cell cycle (GO:0010389)	42/149	1.28E-20	1.40E-18	0	0	7.741068815	354.5929558	PSMB11;PSMD12;PSMD11;PSMD14;PSMD13;DCTN1;CETN2;SSNA1;PSMA7;PSMB10;PSMD8;PSMB6;PSMD6;PSMB4;PSMD7;TUBA1A;PSMB5;PSMD4;PSMB2;HAUS7;PSMB3;PSMD2;PSMD3;PSMB1;PSMD1;STOX1;RCC2;TUBG1;TUBB4B;PSMB9;PSMA5;PSMA3;PSMC5;PSMA4;PSMA1;PSMC3;PSMA2;PSMC4;PSMC1;PSMC2;PSME1;PSME2	19.89360483	regulation of G2/M transition of mitotic cell cycle (GO:0010389)	neuron projection development (GO:0031175)	27/171	1.08E-07	1.27E-05	0	0	3.6336074	58.27168754	RB1;APP;GSK3B;TRIO;ROCK1;CTNND2;DOCK7;STMN2;PPP1R9A;KLK8;DOCK10;PAK1;FLRT3;EPHB2;SRGAP2;ATP7A;GPM6B;MAP4K4;EPHA4;ADGRV1;LAMB1;DICER1;GDNF;NEDD4;TAOK1;TNIK;DBN1	6.964723913	neuron projection development (GO:0031175)
32	mitochondrial respiratory chain complex assembly (GO:0033108)	33/90	1.90E-20	2.02E-18	0	0	11.34126163	515.004953	NDUFB9;NDUFB8;NDUFB7;NDUFA11;NDUFB10;NDUFB6;NDUFA12;NDUFB11;NDUFB4;COX17;NDUFB2;OMA1;UQCRFS1;NDUFV2;NDUFV1;NDUFA8;NDUFA5;PET100;UQCC2;NDUFA3;NDUFA2;NDUFA1;NDUFC1;NDUFAF8;NDUFS8;NDUFS7;NDUFS5;SDHAF1;NDUFAB1;NDUFS3;NDUFS2;NDUFAF3;COX20	19.72124588	mitochondrial respiratory chain complex assembly (GO:0033108)	embryonic organ development (GO:0048568)	16/66	1.09E-07	1.27E-05	0	0	6.162601626	98.77603543	TGFB2;KMT2A;PBX3;COBL;PDGFA;GATA3;RBPJ;GLI3;PBX1;GLI2;COL2A1;GDNF;TEAD1;TEAD2;FGFR2;BMPR1A	6.961002793	embryonic organ development (GO:0048568)
33	regulation of stem cell differentiation (GO:2000736)	33/91	2.84E-20	2.93E-18	0	0	11.14513426	501.6153588	PSMB11;PSMD12;PSMD11;PSMD14;PSMD13;PSMA7;PSMB10;PSMD8;PSMB6;PSMD6;PSMB4;PSMD7;PSMB5;PSMD4;PSMB2;PSMB3;PSMD2;PSMD3;PSMB1;PSMD1;PSMB9;PSMA5;PSMA3;PSMC5;PSMA4;PSMA1;PSMC3;PSMA2;PSMC4;PSMC1;PSMC2;PSME1;PSME2	19.54653729	regulation of stem cell differentiation (GO:2000736)	regulation of Wnt signaling pathway (GO:0030111)	21/111	1.23E-07	1.39E-05	0	0	4.506979911	71.70566675	APP;RNF43;MACF1;AMER2;KANK1;ZRANB1;CSNK2A1;CTNND2;NLK;RUNX1;SMARCA4;TIAM1;GNAQ;GRB10;GPC3;CTNNB1;BTRC;CDK14;TRABD2B;FGFR2;VGLL4	6.909588239	regulation of Wnt signaling pathway (GO:0030111)
34	non-canonical Wnt signaling pathway (GO:0035567)	38/124	3.50E-20	3.50E-18	0	0	8.687472804	389.1871868	PSMB11;PSMD12;PSMD11;PSMD14;PSMD13;PSMA7;PSMB10;PSMD8;CDC42;PSMB6;PSMD6;PSMB4;PSMD7;PSMB5;PSMD4;PSMB2;PSMB3;PSMD2;PSMD3;PSMB1;PSMD1;AP2M1;WNT4;PSMB9;PSMA5;PSMA3;PSMC5;PSMA4;PSMA1;PSMC3;PSMA2;PSMC4;PSMC1;PSMC2;PSME1;PSME2;PFN1;CALM1	19.45581316	non-canonical Wnt signaling pathway (GO:0035567)	regulation of anatomical structure morphogenesis (GO:0022603)	22/123	1.75E-07	1.92E-05	0	0	4.209216627	65.48547667	EGLN1;EPHA4;GSK3B;ZRANB1;SPARC;RC3H1;NEDD4L;EFNA5;TANC2;PAK1;GDNF;ZMYM4;NEDD4;CHN1;DAG1;NF1;CTNNB1;PHIP;TNIK;FGFR2;CLASP1;SH3D19	6.756597173	regulation of anatomical structure morphogenesis (GO:0022603)
35	cellular response to tumor necrosis factor (GO:0071356)	47/194	6.42E-20	6.24E-18	0	0	6.325110107	279.5180291	PSMB11;PSMD12;PSMD11;PSMD14;PSMD13;ILK;CIB1;YBX3;PSMA7;PSMB10;ZFP36L1;PSMD8;PSMB6;PYCARD;PSMD6;PSMB4;ZFP36;PSMD7;PSMB5;PSMD4;PSMB2;PSMB3;PSMD2;GPER1;PSMD3;PSMB1;PSMD1;GBP2;GBP3;CCL25;EIF5A;STAT1;PSMB9;PSMA5;NFKBIA;PSMA3;PSMC5;PSMA4;PSMA1;PSMC3;PSMA2;PSMC4;PSMC1;PSMC2;PSME1;PSME2;BIRC3	19.19225683	cellular response to tumor necrosis factor (GO:0071356)	ventricular septum development (GO:0003281)	Dec-38	1.85E-07	1.97E-05	0	0	8.863593896	137.411242	TGFB2;BMPR2;CITED2;SLIT3;SOX11;GATA3;SLIT2;SOX4;TGFBR1;ROBO1;SMAD7;BMPR1A	6.732815703	ventricular septum development (GO:0003281)
36	cellular response to interleukin-1 (GO:0071347)	42/155	6.62E-20	6.25E-18	0	0	7.327710754	323.6073052	PSMB11;PSMD12;PSMD11;PSMD14;PSMD13;PSMA7;PSMB10;PSMD8;PYCARD;PSMB6;PSMD6;PSMB4;PSMD7;PSMB5;PSMD4;UBB;PSMB2;PSMB3;PSMD2;PSMD3;UBC;PSMB1;PSMD1;GBP2;GBP3;CCL25;EGR1;PSMB9;NFKBIA;PSMA5;PSMA3;PSMC5;PSMA4;PSMA1;PSMC3;PSMA2;PSMC4;PSMC1;PSMC2;PSME1;PSME2;UBE2V1	19.17936879	cellular response to interleukin-1 (GO:0071347)	histone lysine demethylation (GO:0070076)	26-Oct	2.38E-07	2.47E-05	0	0	11.98484848	182.768292	KDM5A;KDM6B;KDM5B;KDM3A;KDM4B;KDM2A;KDM2B;JMJD1C;KDM7A;KDM6A	6.622967388	histone lysine demethylation (GO:0070076)
37	regulation of cell cycle phase transition (GO:1901987)	33/95	1.34E-19	1.23E-17	0	0	10.42389165	453.0060626	PSMB11;PSMD12;PSMD11;PSMD14;PSMD13;PSMA7;PSMB10;PSMD8;PSMB6;PSMD6;PSMB4;PSMD7;PSMB5;PSMD4;PSMB2;PSMB3;PSMD2;PSMD3;PSMB1;PSMD1;PSMB9;PSMA5;PSMA3;PSMC5;PSMA4;PSMA1;PSMC3;PSMA2;PSMC4;PSMC1;PSMC2;PSME1;PSME2	18.87376038	regulation of cell cycle phase transition (GO:1901987)	regulation of cell-matrix adhesion (GO:0001952)	15/65	5.43E-07	5.47E-05	0	0	5.771573604	83.2647192	GSK3B;MACF1;JAG1;ROCK1;LIMCH1;EFNA5;PLET1;PTK2;CDK6;NF1;CD36;UTRN;CLASP1;GPM6B;MAP4K4	6.265433063	regulation of cell-matrix adhesion (GO:0001952)
38	positive regulation of canonical Wnt signaling pathway (GO:0090263)	38/130	2.19E-19	1.96E-17	0	0	8.118322336	348.7928212	PSMB11;PSMD12;VCP;PSMD11;PSMD14;PSMD13;ILK;NRARP;EGFR;PSMA7;PSMB10;PSMD8;PSMB6;PSMD6;PSMB4;PSMD7;PSMB5;PSMD4;PSMB2;PSMB3;PSMD2;PSMD3;PSMB1;PSMD1;DAPK3;PSMB9;PSMA5;PSMA3;PSMC5;PSMA4;PSMA1;PSMC3;PSMA2;PSMC4;PSMC1;PSMC2;PSME1;PSME2	18.65887942	positive regulation of canonical Wnt signaling pathway (GO:0090263)	transmembrane receptor protein serine/threonine kinase signaling pathway (GO:0007178)	22/133	7.12E-07	6.99E-05	0	0	3.827981356	54.18373424	ITGB1;JUN;TGFB2;SMAD3;BMPR2;SMURF2;ZFYVE9;USP9X;PTPRK;NLK;CBL;ACVR2B;PTK2;TGFBR1;ACVR2A;SMAD7;TWSG1;ZMIZ1;PARD3;BMPR1B;BMPR1A;APPL1	6.147286155	transmembrane receptor protein serine/threonine kinase signaling pathway (GO:0007178)
39	mitochondrial respiratory chain complex I assembly (GO:0032981)	26/58	5.19E-19	4.41E-17	0	0	15.82289528	666.1965688	NDUFB9;NDUFB8;NDUFB7;NDUFA11;NDUFB10;NDUFB6;NDUFA12;NDUFB11;NDUFB4;NDUFB2;NDUFV2;NDUFV1;NDUFA8;NDUFA5;NDUFA3;NDUFA2;NDUFA1;NDUFC1;NDUFAF8;NDUFS8;NDUFS7;NDUFS5;NDUFAB1;NDUFS3;NDUFS2;NDUFAF3	18.28524354	mitochondrial respiratory chain complex I assembly (GO:0032981)	positive regulation of mRNA catabolic process (GO:0061014)	Dec-44	1.09E-06	0.00010395	0	0	7.199392713	98.83392602	FTO;TNRC6C;ROCK1;YTHDF3;CELF1;CNOT1;AGO2;RC3H1;PABPC1;PUM1;TNRC6A;TNRC6B	5.962034634	positive regulation of mRNA catabolic process (GO:0061014)
40	NADH dehydrogenase complex assembly (GO:0010257)	26/58	5.19E-19	4.41E-17	0	0	15.82289528	666.1965688	NDUFB9;NDUFB8;NDUFB7;NDUFA11;NDUFB10;NDUFB6;NDUFA12;NDUFB11;NDUFB4;NDUFB2;NDUFV2;NDUFV1;NDUFA8;NDUFA5;NDUFA3;NDUFA2;NDUFA1;NDUFC1;NDUFAF8;NDUFS8;NDUFS7;NDUFS5;NDUFAB1;NDUFS3;NDUFS2;NDUFAF3	18.28524354	NADH dehydrogenase complex assembly (GO:0010257)	circulatory system development (GO:0072359)	21/126	1.12E-06	0.00010395	0	0	3.860061287	52.90527989	MEF2A;KDM6B;TGFB2;CXADR;CITED2;ECE1;ISL1;TGFBR1;GLI2;AKAP13;PIK3CA;ERBB3;FLRT3;ID2;NF1;PLCE1;TAB2;BCOR;FGF12;SOX4;KDM6A	5.95235915	circulatory system development (GO:0072359)
41	cellular response to lectin (GO:1990858)	35/115	1.38E-18	1.12E-16	0	0	8.577720207	352.7620119	PSMB11;PSMD12;PSMD11;PSMD14;PSMD13;BCL10;PSMA7;PSMB10;RELB;PSMD8;PSMB6;PSMD6;PSMB4;PSMD7;PSMB5;PSMD4;PSMB2;PSMB3;PSMD2;PSMD3;PSMB1;PSMD1;PSMB9;PSMA5;PSMA3;PSMC5;PSMA4;PSMA1;PSMC3;PSMA2;PSMC4;PSMC1;PSMC2;PSME1;PSME2	17.86052605	cellular response to lectin (GO:1990858)	transforming growth factor beta receptor signaling pathway (GO:0007179)	17/89	1.68E-06	0.000152463	0	0	4.54639991	60.45851429	ITGB1;JUN;TGFB2;SMAD3;ZFYVE9;USP9X;PTPRK;CBL;NLK;TGFBR1;PTK2;SMAD7;TWSG1;ZMIZ1;PARD3;APPL1;BMPR1A	5.775294665	transforming growth factor beta receptor signaling pathway (GO:0007179)
42	stimulatory C-type lectin receptor signaling pathway (GO:0002223)	35/115	1.38E-18	1.12E-16	0	0	8.577720207	352.7620119	PSMB11;PSMD12;PSMD11;PSMD14;PSMD13;BCL10;PSMA7;PSMB10;RELB;PSMD8;PSMB6;PSMD6;PSMB4;PSMD7;PSMB5;PSMD4;PSMB2;PSMB3;PSMD2;PSMD3;PSMB1;PSMD1;PSMB9;PSMA5;PSMA3;PSMC5;PSMA4;PSMA1;PSMC3;PSMA2;PSMC4;PSMC1;PSMC2;PSME1;PSME2	17.86052605	stimulatory C-type lectin receptor signaling pathway (GO:0002223)	neuron development (GO:0048666)	22/143	2.50E-06	0.000221731	0	0	3.509760178	45.27403032	RB1;EPHA5;APP;GSK3B;TGFB2;TENM3;TENM4;ROCK1;DOCK7;STMN2;PBX3;LAMB1;THOC2;PPP1R9A;PBX1;RUNX1;GLI2;GDNF;FLRT3;NEDD4;ATP7A;GPM6B	5.602166685	neuron development (GO:0048666)
43	regulation of mitotic cell cycle phase transition (GO:1901990)	44/188	4.12E-18	3.26E-16	0	0	6.026731753	241.2564487	PSMB11;PSMD12;PSMD11;PSMD14;PSMD13;DCTN1;CETN2;SSNA1;PSMA7;PSMB10;ZFP36L1;PSMD8;PSMB6;PSMD6;PSMB4;PSMD7;TUBA1A;PSMB5;PSMD4;UBB;PSMB2;HAUS7;PSMB3;PSMD2;PSMD3;UBC;PSMB1;PSMD1;TUBG1;TUBB4B;PSMB9;PSMA5;PSMA3;PSMC5;RGCC;PSMA4;PSMA1;PSMC3;PSMA2;PSMC4;PSMC1;PSMC2;PSME1;PSME2	17.38526762	regulation of mitotic cell cycle phase transition (GO:1901990)	post-transcriptional gene silencing by RNA (GO:0035194)	20-Aug	2.79E-06	0.000236384	0	0	12.76075269	163.1902667	TNRC6C;CNOT6;CELF1;CNOT1;AGO2;HELZ;TNRC6A;TNRC6B	5.553953915	post-transcriptional gene silencing by RNA (GO:0035194)
44	innate immune response activating cell surface receptor signaling pathway (GO:0002220)	35/119	4.68E-18	3.62E-16	0	0	8.167530225	325.9106883	PSMB11;PSMD12;PSMD11;PSMD14;PSMD13;BCL10;PSMA7;PSMB10;RELB;PSMD8;PSMB6;PSMD6;PSMB4;PSMD7;PSMB5;PSMD4;PSMB2;PSMB3;PSMD2;PSMD3;PSMB1;PSMD1;PSMB9;PSMA5;PSMA3;PSMC5;PSMA4;PSMA1;PSMC3;PSMA2;PSMC4;PSMC1;PSMC2;PSME1;PSME2	17.32974469	innate immune response activating cell surface receptor signaling pathway (GO:0002220)	positive regulation of ossification (GO:0045778)	Nov-40	2.80E-06	0.000236384	0	0	7.275931802	93.01849361	TGFB2;BMPR2;ADGRV1;SOX11;PTN;ATP2B1;BMPR1B;ACVR2B;GPM6B;ACVR2A;BMPR1A	5.552198618	positive regulation of ossification (GO:0045778)
45	mitochondrial translational elongation (GO:0070125)	30/89	1.61E-17	1.19E-15	0	0	9.928883453	383.9463965	MRPS16;MRPS35;MRPS36;MRPS11;MRPS34;MRPL38;MRPL16;MRPL39;MRPL17;MRPL14;MRPL58;MRPL15;MRPL12;MRPL57;MRPL41;MRPL20;MRPL2;MRPL40;MRPS28;GADD45GIP1;MRPS24;MRPS23;MRPS18A;MRPS21;MRPL28;MRPS7;MRPL43;MRPS18C;MRPL22;MRPL51	16.79401336	mitochondrial translational elongation (GO:0070125)	positive regulation of cell population proliferation (GO:0008284)	48/474	2.85E-06	0.000236384	0	0	2.198366671	28.06540664	HDAC4;YAP1;IRS1;CUL3;PDGFA;PTN;LAMC1;RBPJ;IGF1R;DPP4;EFNB2;PAK1;CCND2;RAB25;ERBB3;PDGFC;SOX4;NPM1;TGFB2;PRKCH;CSNK2A1;INSR;IGF2;HMGA2;SOX11;LAMB1;NAP1L1;MIF;MEIS2;PTK2;TGFBR1;FOXP1;VEGFA;TJP1;TIAM1;CNOT6;MEIS1;CDK6;GAREM1;GDNF;ID2;PHIP;SINHCAF;CDK13;TOX;FGFR2;EZH2;BMPR1A	5.544412314	positive regulation of cell population proliferation (GO:0008284)
46	mitochondrial translational termination (GO:0070126)	30/89	1.61E-17	1.19E-15	0	0	9.928883453	383.9463965	MRPS16;MRPS35;MRPS36;MRPS11;MRPS34;MRPL38;MRPL16;MRPL39;MRPL17;MRPL14;MRPL58;MRPL15;MRPL12;MRPL57;MRPL41;MRPL20;MRPL2;MRPL40;MRPS28;GADD45GIP1;MRPS24;MRPS23;MRPS18A;MRPS21;MRPL28;MRPS7;MRPL43;MRPS18C;MRPL22;MRPL51	16.79401336	mitochondrial translational termination (GO:0070126)	stress granule assembly (GO:0034063)	21-Aug	4.31E-06	0.000349424	0	0	11.77853598	145.5081935	DDX6;DYNC1H1;ATXN2;DDX3X;YTHDF3;CSDE1;PRRC2C;UBAP2L	5.365132441	stress granule assembly (GO:0034063)
47	protein modification by small protein removal (GO:0070646)	53/276	1.76E-17	1.27E-15	0	0	4.712455192	181.8002646	PSMD8;BABAM1;PSMD6;PSMD7;PSMD4;PSMD2;PSMD3;PSMD1;DDX58;ACTR5;PSMA5;PSMA3;PSMA4;RNF128;PSMA1;PSMA2;PSME1;PSME2;BIRC3;PSMB11;INO80E;PSMD12;VCP;PSMD11;PSMD14;PSMD13;GPS1;NEDD8;PSMA7;PSMB10;SNX3;PSMB6;PSMB4;PSMB5;PSMB2;STAMBPL1;UBB;PSMB3;PSMB1;UBC;MCRS1;TAF10;ADRM1;PSMB9;NFKBIA;PSMC5;COPS6;COPS5;PSMC3;TNIP1;PSMC4;PSMC1;PSMC2	16.7545045	protein modification by small protein removal (GO:0070646)	regulation of BMP signaling pathway (GO:0030510)	15/76	4.44E-06	0.000352044	0	0	4.728051926	58.27181331	BMPR2;NUMA1;SMURF2;CRIM1;SOX11;RBPJ;FSTL1;ACVR2B;ACVR2A;HIPK2;SMAD7;TWSG1;BMPR1B;TRIM33;BMPR1A	5.352548442	regulation of BMP signaling pathway (GO:0030510)
48	protein deubiquitination (GO:0016579)	52/267	1.89E-17	1.34E-15	0	0	4.792562065	184.5377126	PSMD8;BABAM1;PSMD6;PSMD7;PSMD4;PSMD2;PSMD3;PSMD1;DDX58;ACTR5;PSMA5;PSMA3;PSMA4;RNF128;PSMA1;PSMA2;PSME1;PSME2;BIRC3;PSMB11;ENY2;INO80E;PSMD12;VCP;PSMD11;PSMD14;PSMD13;NEDD8;PSMA7;PSMB10;SNX3;PSMB6;PSMB4;PSMB5;PSMB2;STAMBPL1;UBB;PSMB3;PSMB1;UBC;MCRS1;TAF10;ADRM1;PSMB9;NFKBIA;PSMC5;COPS5;PSMC3;TNIP1;PSMC4;PSMC1;PSMC2	16.72251902	protein deubiquitination (GO:0016579)	sympathetic nervous system development (GO:0048485)	16-Jul	5.88E-06	0.000442874	0	0	14.87490209	179.1544689	FZD3;GDNF;NF1;CTNNB1;SOX11;GATA3;SOX4	5.23067626	sympathetic nervous system development (GO:0048485)
49	cytokine-mediated signaling pathway (GO:0019221)	84/621	6.34E-17	4.40E-15	0	0	3.152911615	117.5935949	IFITM3;CIITA;IFITM1;ILK;IFI35;IFI30;IL18BP;ICAM1;PSMD8;PYCARD;PSMD6;PSMD7;PSMD4;PSMD2;CASP3;PSMD3;CFL1;PSMD1;TRIM25;TRIM26;JUNB;JAK3;B2M;IL13RA1;EIF5A;IL15RA;IFNGR2;TALDO1;FOS;PSMA5;PSMA3;PSMA4;PSMA1;IFI27;PSMA2;IRF1;CSNK2B;PSME1;PSME2;IRF8;UBE2V1;PPIA;CD44;BIRC3;PSMB11;PSMD12;CTF1;PSMD11;PSMD14;PSMD13;PSMA7;PSMB10;PSMB6;CDC42;SOCS3;PSMB4;PSMB5;SOCS1;PSMB2;UBB;PSMB3;PSMB1;UBC;GBP2;MCL1;CCL25;EGR1…	16.19780559	cytokine-mediated signaling pathway (GO:0019221)	mesenchymal cell differentiation (GO:0048762)	Dec-51	5.94E-06	0.000442874	0	0	5.905014014	71.05676113	DDX17;GSK3B;TGFB2;ROCK1;FBXL17;HMGA2;CTNNB1;RBPJ;ISL1;TGFBR1;FGFR2;LRP6	5.225992552	mesenchymal cell differentiation (GO:0048762)
50	positive regulation of Wnt signaling pathway (GO:0030177)	38/153	9.56E-17	6.50E-15	0	0	6.486757661	239.2712512	PSMB11;PSMD12;VCP;PSMD11;PSMD14;PSMD13;ILK;NRARP;EGFR;PSMA7;PSMB10;PSMD8;PSMB6;PSMD6;PSMB4;PSMD7;PSMB5;PSMD4;PSMB2;PSMB3;PSMD2;PSMD3;PSMB1;PSMD1;DAPK3;PSMB9;PSMA5;PSMA3;PSMC5;PSMA4;PSMA1;PSMC3;PSMA2;PSMC4;PSMC1;PSMC2;PSME1;PSME2	16.01943367	positive regulation of Wnt signaling pathway (GO:0030177)	regulation of epithelial cell migration (GO:0010632)	Dec-51	5.94E-06	0.000442874	0	0	5.905014014	71.05676113	MACF1;TGFB2;BMPR2;RAB25;PTN;MCC;DOCK1;RREB1;RTN4;CLASP1;SASH1;PTK2	5.225992552	regulation of epithelial cell migration (GO:0010632)
51	translational termination (GO:0006415)	30/96	1.76E-16	1.17E-14	0	0	8.872539831	321.8801778	MRPS16;MRPS35;MRPS36;MRPS11;MRPS34;MRPL38;MRPL16;MRPL39;MRPL17;MRPL14;MRPL58;MRPL15;MRPL12;MRPL57;MRPL41;MRPL20;MRPL2;MRPL40;MRPS28;GADD45GIP1;MRPS24;MRPS23;MRPS18A;MRPS21;MRPL28;MRPS7;MRPL43;MRPS18C;MRPL22;MRPL51	15.75544181	translational termination (GO:0006415)	Wnt signaling pathway, calcium modulating pathway (GO:0007223)	Oct-36	7.22E-06	0.000527407	0	0	7.371406371	87.26862845	TNRC6C;PPP3CA;PPP3CB;FZD3;FZD6;AGO2;CTNNB1;NLK;TNRC6A;TNRC6B	5.14152685	Wnt signaling pathway, calcium modulating pathway (GO:0007223)
52	translational elongation (GO:0006414)	31/104	2.48E-16	1.62E-14	0	0	8.294626574	298.0411171	MRPS16;MRPS35;MRPS36;MRPS11;MRPS34;MRPL16;MRPL38;MRPL17;MRPL39;MRPL14;MRPL58;MRPL15;MRPL12;MRPL57;MRPL41;MRPL20;MRPL2;MRPL40;MRPS28;GADD45GIP1;MRPS24;MRPS23;MRPS18A;MRPL28;MRPS21;MRPS7;MRPL43;MRPS18C;MRPL22;MRPL51;EEF1D	15.60499576	translational elongation (GO:0006414)	glycolytic process (GO:0006096)	29-Sep	7.62E-06	0.000545738	0	0	8.618567104	101.5717005	LDHA;PFKL;TPI1;PKM;PGAM1;PGK1;ENO1;ALDOA;HK2	5.118255565	glycolytic process (GO:0006096)
53	protein-DNA complex assembly (GO:0065004)	36/143	3.88E-16	2.49E-14	0	0	6.593903905	233.9869152	PSMB11;PSMD12;PSMD11;PSMD14;PSMD13;CETN2;PSMA7;PSMB10;PSMD8;PSMB6;PSMD6;PSMB4;PSMD7;PSMB5;PSMD4;UBB;PSMB2;PSMB3;PSMD2;PSMD3;UBC;PSMB1;PSMD1;PSMB9;PSMA5;PSMA3;PSMC5;PSMA4;PSMA1;PSMC3;PSMA2;PSMC4;PSMC1;PSMC2;PSME1;PSME2	15.4110869	protein-DNA complex assembly (GO:0065004)	positive regulation of signal transduction (GO:0009967)	30/252	9.84E-06	0.000691518	0	0	2.616049039	30.16152789	YAP1;MACF1;KANK1;MAML2;CITED2;IRS1;GATA3;RBPJ;ROBO1;CUX2;CDH3;ZMIZ1;GRB10;EP300;SASH1;TRIM44;CREBBP;ZRANB1;MBD5;TGFB2;JAG1;CSNK2A1;LMO3;IGF2;TGFBR1;SMARCA4;ASXL1;ASXL2;PHIP;FGFR2	5.00716345	positive regulation of signal transduction (GO:0009967)
54	negative regulation of canonical Wnt signaling pathway (GO:0090090)	38/165	1.41E-15	8.87E-14	0	0	5.870103295	200.7359386	PSMB11;PSMD12;PSMD11;PSMD14;PSMD13;TMEM131L;PSMA7;PSMB10;PSMD8;PSMB6;PSMD6;PSMB4;PSMD7;PSMB5;PSMD4;PSMB2;PSMB3;PSMD2;PSMD3;PSMB1;PSMD1;IGFBP2;KREMEN2;TLE5;PSMB9;PSMA5;PSMA3;PSMC5;PSMA4;PSMA1;PSMC3;PSMA2;PSMC4;PSMC1;PSMC2;PSME1;PSME2;SNAI2	14.85127366	negative regulation of canonical Wnt signaling pathway (GO:0090090)	cellular response to organic substance (GO:0071310)	19/123	1.12E-05	0.000773454	0	0	3.519015134	40.11237514	NCOA2;NFAT5;URI1;SMAD3;BMPR2;IGFBP5;PTPN12;PTPN13;ACVR2B;PTPN14;TGFBR1;ACVR2A;CTNNB1;SLIT3;SLIT2;BMPR1B;PTPN4;MAP2K5;BMPR1A	4.950414396	cellular response to organic substance (GO:0071310)
55	T cell receptor signaling pathway (GO:0050852)	37/158	1.88E-15	1.16E-13	0	0	5.994722072	203.2605683	PSMB11;PSMD12;PSMD11;PSMD14;PSMD13;PIK3R2;BCL10;PSMA7;PSMB10;PSMD8;PSMB6;PSMD6;PSMB4;PSMD7;PSMB5;PSMD4;PSMB2;PSMB3;PSMD2;PSMD3;PSMB1;PSMD1;EIF2B4;PSMB9;PSMA5;PSMA3;PSMC5;PSMA4;PSMA1;PSMC3;PSMA2;PSMC4;PSMC1;PSMC2;PSME1;PSME2;RBCK1	14.72544384	T cell receptor signaling pathway (GO:0050852)	ephrin receptor signaling pathway (GO:0048013)	15/82	1.18E-05	0.000790736	0	0	4.303280552	48.84206594	EPHA5;EPHA4;ROCK1;ARHGEF28;ITSN1;AP2B1;EFNA5;PTK2;EFNB2;TIAM1;PAK1;CHN1;NCK2;FYN;EPHB2	4.929225383	ephrin receptor signaling pathway (GO:0048013)
56	mitochondrial translation (GO:0032543)	30/105	2.73E-15	1.66E-13	0	0	7.804123711	261.7207556	MRPS16;MRPS35;MRPS36;MRPS11;MRPS34;MRPL16;MRPL38;MRPL17;MRPL39;MRPL14;MRPL58;MRPL15;MRPL12;MRPL57;MRPL41;MRPL20;MRPL2;MRPL40;MRPS28;GADD45GIP1;MRPS24;MRPS23;MRPS18A;MRPL28;MRPS21;MRPS7;MRPL43;MRPS18C;MRPL22;MRPL51	14.56459228	mitochondrial translation (GO:0032543)	positive regulation of transmembrane receptor protein serine/threonine kinase signaling pathway (GO:0090100)	16/92	1.19E-05	0.000790736	0	0	4.048780488	45.9143266	CDKN1C;CREBBP;TGFB2;BMPR2;NUMA1;CITED2;SOX11;RBPJ;ACVR2B;TGFBR1;ACVR2A;HIPK2;TWSG1;EP300;BMPR1B;BMPR1A	4.92502341	positive regulation of transmembrane receptor protein serine/threonine kinase signaling pathway (GO:0090100)
57	proteasomal ubiquitin-independent protein catabolic process (GO:0010499)	15/22	3.38E-15	2.02E-13	0	0	41.31907179	1376.794367	PSMB11;PSMA7;PSMB10;PSMB9;PSMA5;PSMB6;PSMA3;PSMB4;PSMA4;PSMB5;PSMA1;PSMB2;PSMA2;PSMB3;PSMB1	14.47114299	proteasomal ubiquitin-independent protein catabolic process (GO:0010499)	insulin receptor signaling pathway (GO:0008286)	14/73	1.30E-05	0.000850276	0	0	4.558290645	51.27445289	GSK3B;C2CD5;IRS1;INSR;IRS4;IGF2;PIK3C2A;IGF1R;GRB14;PIK3CA;APC;GRB10;PHIP;APPL1	4.885211077	insulin receptor signaling pathway (GO:0008286)
58	proteasomal protein catabolic process (GO:0010498)	42/205	3.77E-15	2.21E-13	0	0	5.066498457	168.2693959	PSMB11;PSMD12;VCP;PSMD11;PSMD14;PSMD13;UBE2D3;PSMA7;PSMB10;PSMD8;PSMB6;PSMD6;PSMB4;PSMD7;PSMB5;PSMD4;PSMB2;PSMB3;PSMD2;PSMD3;PSMB1;PSMD1;UBE2A;PSMB9;PSMA5;SPSB2;NSFL1C;PSMA3;PSMC5;CDC34;PSMA4;IFI27;PSMA1;PSMC3;PSMA2;PSMC4;PSMC1;PSMC2;PSME1;PSME2;STUB1;RBCK1	14.42386112	proteasomal protein catabolic process (GO:0010498)	canonical glycolysis (GO:0061621)	24-Aug	1.36E-05	0.000850276	0	0	9.568548387	107.1965038	PFKL;TPI1;PKM;PGAM1;PGK1;ENO1;ALDOA;HK2	4.865403631	canonical glycolysis (GO:0061621)
59	cholesterol biosynthetic process (GO:0006695)	18/35	6.65E-15	3.83E-13	0	0	20.46807236	668.1633878	IDI1;FDPS;MVK;HMGCS1;INSIG1;MSMO1;HMGCR;LSS;ACAT2;TM7SF2;ACLY;SQLE;NSDHL;PMVK;SC5D;MVD;DHCR7;FDFT1	14.17718617	cholesterol biosynthetic process (GO:0006695)	glucose catabolic process to pyruvate (GO:0061718)	24-Aug	1.36E-05	0.000850276	0	0	9.568548387	107.1965038	PFKL;TPI1;PKM;PGAM1;PGK1;ENO1;ALDOA;HK2	4.865403631	glucose catabolic process to pyruvate (GO:0061718)
60	negative regulation of Wnt signaling pathway (GO:0030178)	39/191	4.09E-14	2.32E-12	0	0	5.032258065	155.1269162	PSMB11;PSMD12;PSMD11;PSMD14;PSMD13;TMEM131L;PSMA7;PSMB10;PSMD8;PSMB6;PSMD6;PSMB4;PSMD7;RNF213;PSMB5;PSMD4;PSMB2;PSMB3;PSMD2;PSMD3;PSMB1;PSMD1;IGFBP2;KREMEN2;TLE5;PSMB9;PSMA5;PSMA3;PSMC5;PSMA4;PSMA1;PSMC3;PSMA2;PSMC4;PSMC1;PSMC2;PSME1;PSME2;SNAI2	13.38777996	negative regulation of Wnt signaling pathway (GO:0030178)	cellular response to transforming growth factor beta stimulus (GO:0071560)	18/114	1.39E-05	0.000850276	0	0	3.609470468	40.36169852	ITGB1;JUN;TGFB2;SMAD3;ZFYVE9;USP9X;PTPRK;NLK;CBL;PTK2;TGFBR1;SMAD7;TWSG1;ZMIZ1;PARD3;SOX5;BMPR1A;APPL1	4.856353058	cellular response to transforming growth factor beta stimulus (GO:0071560)
61	sterol biosynthetic process (GO:0016126)	18/38	4.27E-14	2.38E-12	0	0	17.39511202	535.5158929	IDI1;FDPS;MVK;HMGCS1;INSIG1;MSMO1;HMGCR;LSS;ACAT2;TM7SF2;ACLY;SQLE;NSDHL;PMVK;SC5D;MVD;DHCR7;FDFT1	13.36993962	sterol biosynthetic process (GO:0016126)	histone modification (GO:0016570)	18/114	1.39E-05	0.000850276	0	0	3.609470468	40.36169852	HDAC4;CREBBP;EYA1;USP3;USP22;PRDM5;EYA4;HUWE1;EHMT1;BAZ1B;RPS6KA5;KAT6B;KAT6A;NSD1;EP300;TBL1X;RCOR1;EZH2	4.856353058	histone modification (GO:0016570)
62	proteasome-mediated ubiquitin-dependent protein catabolic process (GO:0043161)	52/321	5.27E-14	2.89E-12	0	0	3.819475162	116.7737075	UBE2D3;PSMD8;PSMD6;PSMD7;PSMD4;PSMD2;PSMD3;PSMD1;TRIM25;FBXO6;SEC61B;PSMA5;PSMA3;CDC34;PSMA4;IFI27;PSMA1;SELENOS;PSMA2;PSME1;PSME2;RBCK1;PSMB11;PSMD12;VCP;PSMD11;PSMD14;PSMD13;DERL2;PSMA7;PSMB10;PSMB6;PSMB4;PSMB5;PSMB2;UBB;PSMB3;PSMB1;UBC;HSPA5;FBXL15;UBE2A;PSMB9;FBXO31;SPSB2;NSFL1C;PSMC5;PSMC3;PSMC4;PSMC1;PSMC2;STUB1	13.27778677	proteasome-mediated ubiquitin-dependent protein catabolic process (GO:0043161)	nervous system development (GO:0007399)	44/447	1.50E-05	0.000900448	0	0	2.123892978	23.59342335	HDAC4;YAP1;CNTFR;CHD7;SLC2A1;PTN;EFNA5;NR2C2;ROBO1;ATXN1;ERBB3;FLRT3;PDGFC;ADAM23;IGF2BP1;EP300;MBP;IGF2BP3;IGF2BP2;JARID2;EPHB2;ASIC2;TEAD1;GPM6B;FARP1;MBD5;RBFOX2;JAG1;SEMA6A;ADGRV1;ST8SIA2;DYRK1A;FBXL17;CRIM1;GRHL2;TGFBR1;VEGFA;APC;GDNF;SCN8A;NF1;WDPCP;APBA2;FGF12	4.8243926	nervous system development (GO:0007399)
63	ubiquitin-dependent protein catabolic process (GO:0006511)	55/354	5.89E-14	3.18E-12	0	0	3.640193945	110.8903869	PPP1R11;UBE2D3;UBE2L6;UBE2L3;PSMD8;PSMD6;PSMD7;PSMD4;PSMD2;PSMD3;PSMD1;TRIM25;ELOC;KCTD6;PSMA5;PSMA3;CDC34;PSMA4;IFI27;RNF128;PSMA1;PSMA2;PSME1;PSME2;RBCK1;PSMB11;PSMD12;VCP;PSMD11;PSMD14;PSMD13;NEDD8;PSMA7;PSMB10;PSMB6;PSMB4;RNF213;PSMB5;PSMB2;PSMB3;PSMB1;MVB12A;XBP1;UBE2I;ADRM1;UBE2A;PSMB9;SPSB2;NSFL1C;PSMC5;PSMC3;PSMC4;PSMC1;PSMC2;STUB1	13.22981244	ubiquitin-dependent protein catabolic process (GO:0006511)	commissural neuron axon guidance (GO:0071679)	8-May	1.53E-05	0.00090296	0	0	31.82077052	352.885618	GDNF;NFIB;NCAM1;EPHB2;VEGFA	4.816233993	commissural neuron axon guidance (GO:0071679)
64	secondary alcohol biosynthetic process (GO:1902653)	17/34	6.97E-14	3.70E-12	0	0	19.31129196	585.0392713	IDI1;FDPS;MVK;HMGCS1;INSIG1;MSMO1;HMGCR;LSS;ACAT2;TM7SF2;ACLY;SQLE;NSDHL;PMVK;MVD;DHCR7;FDFT1	13.15703412	secondary alcohol biosynthetic process (GO:1902653)	positive regulation of cell differentiation (GO:0045597)	30/258	1.56E-05	0.000909387	0	0	2.546391753	28.18078299	YAP1;BMPR2;PTN;CPNE1;CD36;CDON;SOX5;MEF2A;TGFB2;PRKCH;SMAD3;LMO3;SUCO;SOX11;NPNT;ISL1;ACVR2B;TGFBR1;ACVR2A;TIAM1;REST;CREB1;GDNF;ID2;ASXL2;CTNNB1;TCF4;BMPR1B;EZH2;BMPR1A	4.806314087	positive regulation of cell differentiation (GO:0045597)
65	antigen receptor-mediated signaling pathway (GO:0050851)	38/185	7.13E-14	3.73E-12	0	0	5.066075495	153.3617279	PSMB11;PSMD12;PSMD11;PSMD14;PSMD13;PIK3R2;BCL10;PSMA7;PSMB10;PSMD8;PSMB6;PSMD6;PSMB4;PSMD7;PSMB5;PSMD4;PSMB2;PSMB3;PSMD2;PSMD3;PSMB1;PSMD1;EIF2B4;PSMB9;PSMA5;PSMA3;PSMC5;PSMA4;PSMA1;PSMC3;PSMA2;PSMC4;PSMC1;PSMC2;PSME1;PSME2;RBCK1;SPG21	13.14709033	antigen receptor-mediated signaling pathway (GO:0050851)	sensory organ development (GO:0007423)	Dec-56	1.66E-05	0.0009513	0	0	5.232609496	57.59210921	SMCHD1;TGFB2;MEIS1;CHD7;PBX3;ECE1;GATA3;BMPR1B;MEIS2;FREM2;PBX1;HIPK2	4.780011819	sensory organ development (GO:0007423)
66	post-translational protein modification (GO:0043687)	54/345	7.34E-14	3.78E-12	0	0	3.669950524	110.9882714	TNC;PSMD8;PSMD6;PSMD7;PSMD4;PSMD2;PSMD3;PSMD1;FBXO6;ELOB;ELOC;WSB2;APLP2;IGFBP3;KCTD6;PSMA5;PTP4A2;PSMA3;PSMA4;PSMA1;PSMA2;PSME1;PSME2;GAS6;PSMB11;PSMD12;PSMD11;PSMD14;PSMD13;GPS1;NEDD8;PSMA7;PSMB10;PSMB6;SOCS3;PSMB4;PSMB5;PSMB2;PSMB3;PSMB1;RBBP7;FBXL15;PSMB9;FBXO31;SPSB2;PSMC5;COPS6;COPS5;PSMC3;PSMC4;PSMC1;PSMC2;PNPLA2;UBE2M	13.13412633	post-translational protein modification (GO:0043687)	positive regulation of cell motility (GO:2000147)	27/221	1.69E-05	0.00095322	0	0	2.689958784	29.56022709	ITGB1;SEMA3C;SEMA3D;PDGFA;IGF1R;PPP3CA;PAK1;PDGFC;EPHB2;MAP4K4;CARMIL1;SEMA6A;INSR;LAMB1;ACTN4;SEMA4G;PLET1;PTK2;TGFBR1;VEGFA;TJP1;TIAM1;APC;NUMB;ITGA6;ROR2;PHPT1	4.772505656	positive regulation of cell motility (GO:2000147)
67	regulation of canonical Wnt signaling pathway (GO:0060828)	44/253	3.81E-13	1.93E-11	0	0	4.138075314	118.3308821	PSMB11;PSMD12;VCP;PSMD11;PSMD14;PSMD13;ILK;NRARP;TMEM131L;EGFR;PSMA7;PSMB10;PSMD8;PSMB6;PSMD6;PSMB4;PSMD7;PSMB5;PSMD4;PSMB2;PSMB3;PSMD2;PSMD3;PSMB1;PSMD1;DAPK3;IGFBP2;KREMEN2;PPP1CA;PSMB9;TLE5;PSMA5;PSMA3;PSMC5;PSMA4;PSMA1;PSMC3;PSMA2;PSMC4;PSMC1;PSMC2;PSME1;PSME2;SNAI2	12.41892552	regulation of canonical Wnt signaling pathway (GO:0060828)	positive regulation of protein catabolic process (GO:0045732)	15/85	1.85E-05	0.000997536	0	0	4.118201595	44.88791245	GSK3B;HSP90AA1;CSNK2A1;SMURF2;FAF1;PLK2;HUWE1;NEDD4L;DDB1;ITCH;APC;NEDD4;GPC3;VGLL4;SH3D19	4.733758712	positive regulation of protein catabolic process (GO:0045732)
68	regulation of mitotic cell cycle (GO:0007346)	36/178	5.30E-13	2.65E-11	0	0	4.959441295	140.186637	PSMB11;PSMD12;PSMD11;PSMD14;PSMD13;SRA1;PSMA7;PSMB10;PSMD8;PSMB6;PSMD6;PSMB4;PSMD7;PSMB5;PSMD4;PSMB2;PSMB3;PSMD2;PSMD3;PSMB1;PSMD1;DAPK3;ASNS;PSMB9;PSMA5;PSMA3;PSMC5;PSMA4;PSMA1;PSMC3;PSMA2;PSMC4;PSMC1;PSMC2;PSME1;PSME2	12.27603661	regulation of mitotic cell cycle (GO:0007346)	gene silencing by miRNA (GO:0035195)	Sep-32	1.86E-05	0.000997536	0	0	7.493221603	81.60801934	TNRC6C;CNOT6;CNOT1;AGO2;DICER1;PUM1;TNRC6A;PUM2;TNRC6B	4.729863116	gene silencing by miRNA (GO:0035195)
69	protein polyubiquitination (GO:0000209)	48/314	4.39E-12	2.16E-10	0	0	3.551020408	92.865796	PSMB11;PSMD12;PSMD11;PSMD14;PSMD13;UBE2D3;UBE2L6;PSMA7;PSMB10;UBE2L3;PSMD8;PSMB6;PSMD6;PSMB4;PSMD7;RNF213;PSMB5;PSMD4;PSMB2;UBB;PSMB3;PSMD2;PSMD3;PSMB1;UBC;PSMD1;FBXO6;FBXL15;UBE2A;PSMB9;FBXO31;PSMA5;PSMA3;PSMC5;CDC34;PSMA4;IFI27;PSMA1;PSMC3;PSMA2;PSMC4;PSMC1;PSMC2;PSME1;PSME2;STUB1;RBCK1;UBE2V1	11.3576094	protein polyubiquitination (GO:0000209)	regulation of cell morphogenesis (GO:0022604)	Sep-32	1.86E-05	0.000997536	0	0	7.493221603	81.60801934	NTNG1;MACF1;ZRANB1;SPARC;ZMYM4;PHIP;EFNA5;MYO9A;SH3D19	4.729863116	regulation of cell morphogenesis (GO:0022604)
70	MAPK cascade (GO:0000165)	45/303	5.55E-11	2.70E-09	0	0	3.422987946	80.83063505	PSMB11;PSMD12;PSMD11;PSMD14;PSMD13;PIK3R2;EGFR;PSMA7;PSMB10;ZFP36L1;PSMD8;PSMB6;PSMD6;PSMB4;ZFP36;PSMD7;PSMB5;PSMD4;PSMB2;FNTA;UBB;PSMB3;PSMD2;PSMD3;PSMB1;UBC;PSMD1;NRTN;JAK3;MAP2K2;PSMB9;PSMA5;PSMA3;PSMC5;PSMA4;PSMA1;PSMC3;TAOK3;PSMA2;PSMC4;PSMC1;PSMC2;PSME1;PSME2;CALM1	10.25545498	MAPK cascade (GO:0000165)	glycolytic process through glucose-6-phosphate (GO:0061620)	25-Aug	1.92E-05	0.000997536	0	0	9.005218216	97.81495938	PFKL;TPI1;PKM;PGAM1;PGK1;ENO1;ALDOA;HK2	4.717320123	glycolytic process through glucose-6-phosphate (GO:0061620)
71	protein ubiquitination (GO:0016567)	57/525	3.17E-08	1.52E-06	0	0	2.393534002	41.3313497	UBE2D3;UBE2L6;UBE2L3;PSMD8;PSMD6;PSMD7;PSMD4;PSMD2;PSMD3;PSMD1;TRIM25;ELOB;FBXO6;TRIM26;ELOC;PSMA5;PSMA3;PSMA4;CDC34;PSMA1;SELENOS;PSMA2;PSME1;PSME2;RBCK1;UBE2V1;PSMB11;PSMD12;VCP;PSMD11;PSMD14;PSMD13;NEDD8;BCL10;PSMA7;PSMB10;PSMB6;PSMB4;RNF213;PSMB5;PSMB2;UBB;PSMB3;PSMB1;UBC;FBXL15;ISG15;UBE2A;PSMB9;FBXO31;SPSB2;PSMC5;PSMC3;PSMC4;PSMC1;PSMC2;STUB1	7.49936165	protein ubiquitination (GO:0016567)	cardiac right ventricle morphogenesis (GO:0003215)	13-Jun	1.95E-05	0.000997536	0	0	16.37798218	177.6187517	TGFB2;JAG1;GATA3;ISL1;SOX4;BMPR1A	4.709911324	cardiac right ventricle morphogenesis (GO:0003215)
72	cholesterol metabolic process (GO:0008203)	18/77	3.26E-08	1.54E-06	0	0	5.884531741	101.4396786	IDI1;FDPS;MVK;HMGCS1;INSIG1;MSMO1;HMGCR;LSS;ACAT2;TM7SF2;ACLY;SQLE;NSDHL;SNX17;PMVK;MVD;DHCR7;FDFT1	7.486524778	cholesterol metabolic process (GO:0008203)	positive regulation of nuclear-transcribed mRNA poly(A) tail shortening (GO:0060213)	13-Jun	1.95E-05	0.000997536	0	0	16.37798218	177.6187517	TNRC6C;CNOT1;AGO2;PABPC1;TNRC6A;TNRC6B	4.709911324	positive regulation of nuclear-transcribed mRNA poly(A) tail shortening (GO:0060213)
73	mitochondrial gene expression (GO:0140053)	13/42	7.44E-08	3.47E-06	0	0	8.616252664	141.4227136	MRPS28;MRPS16;MRPS24;MRPS11;MRPS34;MRPL16;MRPS18A;MRPS21;MRPL12;MRPS7;MRPL57;MRPL2;MRPL51	7.128284944	mitochondrial gene expression (GO:0140053)	ERBB signaling pathway (GO:0038127)	13/66	1.95E-05	0.000997536	0	0	4.708589016	51.05454274	HSP90AA1;BRAF;PTPN12;PIK3C2A;CBL;PTK2;RPS6KA5;GAREM1;PIK3CA;ERBB3;KIF16B;NCK2;PLCE1	4.708991614	ERBB signaling pathway (GO:0038127)
74	mitochondrial electron transport, ubiquinol to cytochrome c (GO:0006122)	12-Jul	4.86E-07	2.23E-05	0	0	26.78046324	389.3212736	UQCRB;UQCRQ;UQCRC1;UQCRFS1;CYC1;UQCR10;UQCRC2	6.313560721	mitochondrial electron transport, ubiquinol to cytochrome c (GO:0006122)	positive regulation of cell projection organization (GO:0031346)	18/117	2.00E-05	0.001009309	0	0	3.499537123	37.85629496	CARMIL1;TENM3;CAMK1D;STMN2;PTN;CBFA2T2;ROBO1;PTPRD;GRIP1;TIAM1;CUX2;CUX1;EP300;ABL2;ITGA6;ROR2;SLIT2;TOX	4.697987027	positive regulation of cell projection organization (GO:0031346)
75	regulation of lipid metabolic process (GO:0019216)	18/92	5.76E-07	2.61E-05	0	0	4.688005725	67.35165087	IDI1;FDPS;MVK;HMGCS1;EDF1;HMGCR;LSS;TM7SF2;SQLE;SIN3B;FASN;PMVK;PSAP;SC5D;MVD;THRSP;DHCR7;FDFT1	6.23942291	regulation of lipid metabolic process (GO:0019216)	enzyme linked receptor protein signaling pathway (GO:0007167)	20/140	2.18E-05	0.001081725	0	0	3.210884354	34.46820327	EPHA5;EPHA4;TRIO;BMPR2;INSR;LMTK2;PTN;ACVR2B;PTK2;PTPRF;MTSS1;ACVR2A;IGF1R;PTPRD;ERBB3;FYN;ROR2;EPHB2;FGFR2;MPZL1	4.662064663	enzyme linked receptor protein signaling pathway (GO:0007167)
76	cellular respiration (GO:0045333)	Dec-42	6.28E-07	2.81E-05	0	0	7.680161943	109.6814566	NDUFS8;UQCRB;NDUFA5;NDUFS7;MDH2;UQCRC1;UQCRFS1;ETFA;UQCR10;UQCRC2;MTLN;SDHB	6.202219654	cellular respiration (GO:0045333)	positive regulation of developmental process (GO:0051094)	23/177	2.61E-05	0.001281373	0	0	2.88092358	30.40002616	BMPR2;RIF1;TFRC;SMURF2;NUMA1;INSR;BNIP3;COBL;PTN;NR2C2;ISL1;RTN4;VEGFA;GRIP1;REST;GDNF;AGO2;DAG1;BMPR1B;RREB1;CLASP1;SOX5;BMPR1A	4.582753844	positive regulation of developmental process (GO:0051094)
77	antigen processing and presentation of peptide antigen via MHC class I (GO:0002474)	Oct-33	3.01E-06	0.000133144	0	0	8.334211682	105.9453336	PDIA3;SEC13;ERAP1;TAP2;TAP1;TAPBPL;CALR;IFI30;B2M;TAPBP	5.52079495	antigen processing and presentation of peptide antigen via MHC class I (GO:0002474)	positive regulation of phosphorylation (GO:0042327)	29/253	2.82E-05	0.00136242	0	0	2.503420627	26.23028563	APP;TFRC;ZBTB20;EFNA5;IGF1R;FXR1;PAK1;CCND2;ERBB3;RB1CC1;EPHB2;FNIP1;EPHA5;EPHA4;HSP90AA1;ANGPT1;LIMCH1;LMO4;INSR;IGF2;LMTK2;MIF;PTK2;ACVR2A;VEGFA;ITGA6;ROR2;TNIK;FGFR2	4.550441179	positive regulation of phosphorylation (GO:0042327)
78	negative regulation of programmed cell death (GO:0043069)	41/381	3.40E-06	0.00014824	0	0	2.346377967	29.54510519	RPL10;GSTP1;CIB1;PARK7;PHB2;EGFR;PRDX3;MIEN1;GRK5;UBB;PDCD10;ARHGDIA;CASP3;CFL1;BAG1;UBC;MCL1;CD74;BNIP3L;XBP1;HSPA5;GPX4;ANXA4;ANXA5;NME2;ASNS;PA2G4;NFKBIA;DNAJA1;PSMC5;KRT18;COPS5;BCL3;NAA38;TMBIM6;CIAPIN1;ATF5;GAS6;FXN;CD44;BIRC3	5.468546129	negative regulation of programmed cell death (GO:0043069)	ATP-dependent chromatin remodeling (GO:0043044)	Oct-42	3.18E-05	0.001518903	0	0	5.987373737	62.00613106	CECR2;PBRM1;SMARCC1;CHD8;SMARCAD1;CHD4;HNRNPC;ARID1A;GATAD2B;SMARCA4	4.497618112	ATP-dependent chromatin remodeling (GO:0043044)
79	aerobic respiration (GO:0009060)	21-Aug	4.31E-06	0.000185715	0	0	11.77853598	145.5081935	NDUFS8;UQCRB;NDUFS7;MDH2;UQCRC1;UQCR10;UQCRC2;SDHB	5.365132441	aerobic respiration (GO:0009060)	embryonic digestive tract development (GO:0048566)	20-Jul	3.34E-05	0.001575194	0	0	10.29584011	106.1194284	TGFB2;NIPBL;ID2;SOX11;GLI3;FGFR2;GLI2	4.476281846	embryonic digestive tract development (GO:0048566)
80	cellular protein modification process (GO:0006464)	84/1025	5.24E-06	0.000222846	0	0	1.759899577	21.39831801	UBE2D3;TNC;ILK;UBE2L6;PARK7;UBE2L3;PSMD8;PSMD6;PSMD7;DUSP10;SERP1;PSMD4;PSMD2;PSMD3;CDK20;PSMD1;FBXO6;ELOB;ELOC;JAK3;PARP3;WSB2;IGFBP3;APLP2;DAPK3;PARP9;DDOST;NRBP1;KCTD6;PSMA5;PTP4A2;PSMA3;PSMA4;CDC34;PSMA1;PSMA2;ADPRH;PSME1;PSME2;SGK3;GAS6;PSMB11;PSMD12;PSMD11;PSMD14;PSMD13;GPS1;NEDD8;PSMA7;PSMB10;PSMB6;SOCS3;PSMB4;PSMB5;PSMB2;GRK5;PSMB3;MKNK1;PSMB1;RBBP7;UBL4A;UBE2I;MCRS1;ISG15;FBXL15;PARP14;C…	5.28051234	cellular protein modification process (GO:0006464)	positive regulation of BMP signaling pathway (GO:0030513)	27-Aug	3.60E-05	0.00167635	0	0	8.056451613	82.43522647	BMPR2;NUMA1;SOX11;RBPJ;BMPR1B;ACVR2B;ACVR2A;BMPR1A	4.44378812	positive regulation of BMP signaling pathway (GO:0030513)
81	regulation of apoptotic process (GO:0042981)	64/742	1.51E-05	0.000635905	0	0	1.847767441	20.50622299	MTCH2;SRA1;CIB1;PARK7;PHB2;PYCARD;ARHGDIA;CASP3;GPER1;CFL1;JAK3;PHLDA3;BOK;BNIP3L;ACTN3;ANXA4;IGFBP3;DAPK3;ANXA5;ARHGEF16;NME2;NME1;BIN1;TMBIM6;NAA38;ATF5;GAS6;FXN;PPIA;CD44;ATF4;BIRC3;VCP;RPL10;GSTP1;BCL10;OMA1;EGFR;PRDX3;MIEN1;GRK5;UBB;PDCD10;BAG1;UBC;SAP18;BAK1;MCL1;CD74;XBP1;GADD45B;HSPA5;STAT1;GZMA;ASNS;PA2G4;DNAJA1;NFKBIA;CXCL10;COPS5;KRT18;BCL3;CIAPIN1;CALR	4.819729633	regulation of apoptotic process (GO:0042981)	negative regulation of translation (GO:0017148)	15/90	3.72E-05	0.001691496	0	0	3.842639594	39.18921171	FTO;DDX6;DDX3X;IGFBP5;ROCK1;YTHDF3;CELF1;DAPK1;PUM1;FXR1;CNOT1;AGO2;IGF2BP1;IGF2BP3;IGF2BP2	4.42915813	negative regulation of translation (GO:0017148)
82	negative regulation of apoptotic process (GO:0043066)	46/485	2.48E-05	0.001027583	0	0	2.038667068	21.62139276	BEX3;BHLHB9;RPL10;GSTP1;MAZ;CIB1;PARK7;PHB2;EGFR;PRDX3;RNF213;MIEN1;GRK5;UBB;PDCD10;ARHGDIA;CASP3;CFL1;BAG1;UBC;SFN;MCL1;BNIP3L;CD74;XBP1;HSPA5;ANXA4;ANXA5;NME2;ASNS;PA2G4;SOD2;DNAJA1;NFKBIA;COPS5;KRT18;BCL3;SNAI2;TMBIM6;NAA38;CIAPIN1;ATF5;GAS6;FXN;CD44;BIRC3	4.605975991	negative regulation of apoptotic process (GO:0043066)	regulation of mRNA splicing, via spliceosome (GO:0048024)	15/90	3.72E-05	0.001691496	0	0	3.842639594	39.18921171	DDX17;RBM39;TIA1;RBFOX2;KHDRBS3;CELF1;CELF2;PRDX6;FXR1;REST;FAM172A;PCBP4;TRA2B;TRA2A;RBM5	4.42915813	regulation of mRNA splicing, via spliceosome (GO:0048024)
83	translation (GO:0006412)	26/214	2.65E-05	0.001085406	0	0	2.671108393	28.15023846	MRPS16;RPL10;MRPS36;MRPS11;MRPS34;MRPL16;MRPL57;MRPL41;MRPL2;RPL35;RPL38;RPS2;MRPS28;MRPS24;MRPS18A;MRPL28;MRPS21;MRPS7;MRPL43;MRPS18C;MRPL51;COPS5;TNIP1;PPA1;EEF1D;RPL22L1	4.5769364	translation (GO:0006412)	regulation of cell-cell adhesion (GO:0022407)	Oct-43	3.96E-05	0.00176407	0	0	5.805632078	58.85128863	DPP4;MAGI1;AFDN;TENM3;JAG1;CITED2;EFNA5;MDGA1;PTK2;SMAD7	4.40241296	regulation of cell-cell adhesion (GO:0022407)
84	interferon-gamma-mediated signaling pathway (GO:0060333)	13/68	2.73E-05	0.001106457	0	0	4.536888643	47.67181231	CIITA;VCAM1;STAT1;IFNGR2;IFI30;ICAM1;IRF1;TRIM25;IRF8;TRIM26;GBP2;B2M;CD44	4.563392813	interferon-gamma-mediated signaling pathway (GO:0060333)	negative regulation of macromolecule metabolic process (GO:0010605)	24/194	3.98E-05	0.00176407	0	0	2.723722276	27.59785762	RB1;YAP1;APP;TGFB2;CITED2;CELF1;SOX11;DICER1;MIF;RUNX1;ROBO1;VEGFA;FOXP1;TNRC6C;ATXN2;REST;ID2;AGO2;CPNE1;TNRC6A;BMPR1A;PICALM;RBMS3;TNRC6B	4.400447647	negative regulation of macromolecule metabolic process (GO:0010605)
85	isopentenyl diphosphate biosynthetic process (GO:0009240)	5-Apr	2.98E-05	0.001193648	0	0	76.30120482	795.0520127	IDI1;MVK;PMVK;MVD	4.525311268	isopentenyl diphosphate biosynthetic process (GO:0009240)	negative regulation of BMP signaling pathway (GO:0030514)	Nov-52	4.22E-05	0.001834565	0	0	5.143135466	51.80132734	BMPR2;SMURF2;CRIM1;BMPR1B;FSTL1;ACVR2B;ACVR2A;TRIM33;HIPK2;SMAD7;BMPR1A	4.374185897	negative regulation of BMP signaling pathway (GO:0030514)
86	regulation of response to interferon-gamma (GO:0060330)	14-Jun	3.27E-05	0.00129255	0	0	14.32997988	148.0088508	SOCS3;SOCS1;STAT1;IFNGR2;CDC37;PARP9	4.485660671	regulation of response to interferon-gamma (GO:0060330)	protein ubiquitination (GO:0016567)	48/525	4.23E-05	0.001834565	0	0	1.957930342	19.71575338	UHRF2;UBE3C;TNKS;CUL3;RNF38;MYCBP2;NEDD4L;UBR2;UBE3A;HIF3A;CBL;SH3RF1;FBXL20;NPEPPS;ZNRF1;ZNRF3;TNKS2;TRIM24;ARIH1;BTRC;TRIM44;SASH1;RNF43;SMURF2;USP9X;FBXW11;USP22;FBXL17;HUWE1;RC3H1;UBE2E2;UBE2G1;LMO7;UBE4B;KLHL24;FBXO11;MIB1;DDB1;ITCH;KLHL7;NEDD4;PSME4;WAC;CTNNB1;TRIP12;DZIP3;TRIM33;FBXL7	4.373211199	protein ubiquitination (GO:0016567)
87	negative regulation of viral life cycle (GO:1903901)	20-Jul	3.34E-05	0.001305586	0	0	10.29584011	106.1194284	IFITM3;SNX3;CIITA;IFITM1;TRIM26;PPIA;LY6E	4.476281846	negative regulation of viral life cycle (GO:1903901)	regulation of cell-substrate junction assembly (GO:0090109)	21-Jul	4.79E-05	0.002053151	0	0	9.559919436	95.07877309	MACF1;ROCK1;LIMCH1;EFNA5;PTK2;CLASP1;GPM6B	4.31930277	regulation of cell-substrate junction assembly (GO:0090109)
88	acetyl-CoA metabolic process (GO:0006084)	15-Jun	5.22E-05	0.002016241	0	0	12.7370892	125.6005414	ACLY;MVK;HMGCS1;PMVK;MVD;ACAT1	4.282581459	acetyl-CoA metabolic process (GO:0006084)	cardiac ventricle morphogenesis (GO:0003208)	Oct-44	4.90E-05	0.002072911	0	0	5.634581105	55.920711	TGFB2;JAG1;SOX11;GATA3;RBPJ;ISL1;SOX4;FGFR2;SMAD7;BMPR1A	4.310179542	cardiac ventricle morphogenesis (GO:0003208)
89	negative regulation of intrinsic apoptotic signaling pathway (GO:2001243)	Dec-64	6.75E-05	0.002580418	0	0	4.425724073	42.50019455	DNAJA1;XBP1;CXCL12;SELENOS;NDUFS3;SNAI2;TMBIM6;PARK7;SOD2;YBX3;PPIA;MCL1	4.1705266	negative regulation of intrinsic apoptotic signaling pathway (GO:2001243)	regulation of nuclear-transcribed mRNA poly(A) tail shortening (GO:0060211)	15-Jun	5.22E-05	0.002137284	0	0	12.7370892	125.6005414	TNRC6C;CNOT1;AGO2;PABPC1;TNRC6A;TNRC6B	4.282581459	regulation of nuclear-transcribed mRNA poly(A) tail shortening (GO:0060211)
90	modification-dependent protein catabolic process (GO:0019941)	24/201	7.05E-05	0.002663358	0	0	2.615031953	25.00018338	XBP1;PSMD11;UBE2I;PPP1R11;PSMD14;PSMD13;ADRM1;UBE2L6;NEDD8;ISG15;UBE2A;KCTD6;UBE2L3;SPSB2;CDC34;RNF213;RNF128;UBB;PSMD3;PSMC2;UBC;TRIM25;STUB1;ELOC	4.151934616	modification-dependent protein catabolic process (GO:0019941)	embryonic limb morphogenesis (GO:0030326)	Sep-36	5.22E-05	0.002137284	0	0	6.381769257	62.92711891	NIPBL;CREBBP;TGFB2;CTNNB1;ECE1;WDPCP;AFF3;GLI3;LRP6	4.282339177	embryonic limb morphogenesis (GO:0030326)
91	postreplication repair (GO:0006301)	Oct-46	7.34E-05	0.002744936	0	0	5.320987654	50.65028417	VCP;RFC3;UBB;POLD2;UBC;TRIM25;UBE2L6;ISG15;UBE2A;UBE2V1	4.134033069	postreplication repair (GO:0006301)	positive regulation of bone mineralization (GO:0030501)	Sep-36	5.22E-05	0.002137284	0	0	6.381769257	62.92711891	BMPR2;ADGRV1;PTN;ATP2B1;BMPR1B;ACVR2B;GPM6B;ACVR2A;BMPR1A	4.282339177	positive regulation of bone mineralization (GO:0030501)
92	cellular response to type I interferon (GO:0071357)	Dec-65	7.91E-05	0.00289244	0	0	4.341990681	41.00958129	IFITM3;ISG20;EGR1;IFITM1;IFI27;STAT1;IRF1;IRF8;ISG15;IFI35;GBP2;XAF1	4.101859302	cellular response to type I interferon (GO:0071357)	positive regulation of intracellular signal transduction (GO:1902533)	49/546	5.65E-05	0.002290031	0	0	1.918232846	18.76126085	ITGB1;APP;DDX3X;TFRC;IRS1;IGF1R;RPS15;RPTOR;AKAP13;CPNE1;EP300;HSP90AA1;ADGRV1;TNFRSF19;SOX11;ACTN4;MIF;TGFBR1;PIK3CA;RRAGD;ROR2;ANKRD17;NFAT5;ROCK1;PDGFA;GATA3;ATP2C1;CBL;RTN4;ERBB3;TSPAN6;PDGFC;FYN;FNIP1;TRIM44;SASH1;OSBPL8;TGFB2;ANGPT1;PLK2;INSR;IGF2;PUM1;PTK2;PUM2;VEGFA;NEDD4;TAB2;FGFR2	4.247613671	positive regulation of intracellular signal transduction (GO:1902533)
93	type I interferon signaling pathway (GO:0060337)	Dec-65	7.91E-05	0.00289244	0	0	4.341990681	41.00958129	IFITM3;ISG20;EGR1;IFITM1;IFI27;STAT1;IRF1;IRF8;ISG15;IFI35;GBP2;XAF1	4.101859302	type I interferon signaling pathway (GO:0060337)	regulation of osteoblast differentiation (GO:0045667)	14/83	5.85E-05	0.002345056	0	0	3.895611018	37.96637896	YAP1;BMPR2;CRIM1;SUCO;SOX11;NPNT;ACVR2B;ACVR2A;PTK2;REST;CDK6;BMPR1B;FGFR2;BMPR1A	4.232606593	regulation of osteoblast differentiation (GO:0045667)
94	ATP synthesis coupled electron transport (GO:0042773)	6-Apr	8.59E-05	0.003055927	0	0	38.14859438	357.1427907	NDUFB6;NDUFA12;NDUFS2;NDUFV1	4.065815419	ATP synthesis coupled electron transport (GO:0042773)	regulation of nucleic acid-templated transcription (GO:1903506)	41/430	5.99E-05	0.002372532	0	0	2.045433466	19.8889631	RB1;PLAG1;CHD7;JMJD1C;SIX1;RORA;PRDM2;NLK;NR2C2;SBNO1;ATXN1;RPS6KA5;ZMIZ1;NSD1;EP300;HMG20A;GPBP1L1;ERC1;RREB1;TEAD2;SOX4;NCOA2;CREBBP;ZFHX3;INSR;ATRX;IGF2;RFX3;HMGA2;SOX11;FOXN3;ACTN4;ACVR2B;TGFBR1;REST;DMTF1;KAT6B;ATF7;GTF2IRD1;SSBP2;EZH2	4.222902905	regulation of nucleic acid-templated transcription (GO:1903506)
95	vesicle fusion with endoplasmic reticulum-Golgi intermediate compartment (ERGIC) membrane (GO:1990668)	6-Apr	8.59E-05	0.003055927	0	0	38.14859438	357.1427907	TAP2;TAP1;CALR;TAPBP	4.065815419	vesicle fusion with endoplasmic reticulum-Golgi intermediate compartment (ERGIC) membrane (GO:1990668)	protein dephosphorylation (GO:0006470)	19/139	6.43E-05	0.002520208	0	0	3.047230717	29.413783	MTMR3;EYA1;FBXW11;EYA4;PPM1H;PTPRK;PTPN12;PTPN13;PTPN14;PTPRF;PTPRD;PPP3CA;PPP3CB;UBASH3B;CTDSP2;RPRD1A;BTRC;PHPT1;PTPN4	4.192082857	protein dephosphorylation (GO:0006470)
96	neutrophil degranulation (GO:0043312)	44/481	8.63E-05	0.003055927	0	0	1.9550664	18.2958026	CSTB;PSMD12;VCP;PSMD11;PSMD14;PSMD13;GSTP1;STXBP2;PYCARD;ALAD;PSMD6;SYNGR1;PSMD7;PSMD2;FTH1;NAPRT;PSMD3;PSMB1;LAMP2;PSAP;PSMD1;CAPN1;B2M;S100A11;GSDMD;CAP1;HSPA8;HGSNAT;DBNL;IDH1;NME2;PA2G4;TUBB4B;DDOST;PSMA5;ACLY;FABP5;PSMC3;PSMA2;PSMC2;CSNK2B;PPIA;CD44;VCL	4.064192456	neutrophil degranulation (GO:0043312)	regulation of cell population proliferation (GO:0042127)	63/764	6.73E-05	0.002611648	0	0	1.755134074	16.86072376	APP;COL18A1;BMPR2;TFRC;IRS1;CELF1;SIX1;PTPRK;IGF1R;CCND2;NCK2;ARID2;SOX4;RBM5;DIS3L2;PBRM1;RBFOX2;CSNK2A1;SOX11;TGFBR1;RUNX1;TIAM1;GAREM1;PHIP;SINHCAF;ROR2;HDAC4;BEX4;YAP1;CUL3;PDGFA;GATA3;PTN;DPP4;EFNB2;PAK1;RAB25;ERBB3;PDGFC;JUN;NPM1;TGFB2;JAG1;INSR;IGF2;NAP1L1;PTPN14;MEIS2;PTK2;VEGFA;TJP1;CNOT6;MEIS1;REST;CDK6;APC;GDNF;ID2;CTNNB1;CDK13;FGFR2;EZH2;BMPR1A	4.172056937	regulation of cell population proliferation (GO:0042127)
97	regulation of interferon-gamma-mediated signaling pathway (GO:0060334)	23-Jul	9.26E-05	0.003245574	0	0	8.364048338	77.68174291	SOCS3;SOCS1;STAT1;IFNGR2;CDC37;PARP14;PARP9	4.033543438	regulation of interferon-gamma-mediated signaling pathway (GO:0060334)	regulation of protein phosphorylation (GO:0001932)	29/266	7.05E-05	0.002706428	0	0	2.36446397	22.60547036	APP;TFRC;PDGFA;HSPB1;EFNA5;LRP6;FXR1;PAK1;CCND2;NSD1;RB1CC1;PLCE1;FYN;SLIT2;EPHB2;FNIP1;NPM1;HSP90AA1;ANGPT1;LIMCH1;INSR;IGF2;PTPN13;PTK2;ACVR2A;VEGFA;CCDC88C;PHIP;TNIK	4.152074704	regulation of protein phosphorylation (GO:0001932)
98	cellular protein-containing complex assembly (GO:0034622)	21/168	0.000101781	0.003532219	0	0	2.751057931	25.28961238	PSMD11;GPX4;PSMD13;SGIP1;STXBP1;POMP;ADRM1;TBCC;CLTA;COX7A2;OMA1;FKBP1A;EID2;PSMD4;BIN1;CSNK2B;CHMP2A;RPL38;SNX9;STXBP6;AP2M1	3.992332907	cellular protein-containing complex assembly (GO:0034622)	pyruvate metabolic process (GO:0006090)	Nov-55	7.30E-05	0.002773904	0	0	4.791708797	45.64400897	LDHA;PFKL;TPI1;PKM;PGAM1;BSG;PGK1;ENO1;ALDOA;SLC16A3;HK2	4.136925274	pyruvate metabolic process (GO:0006090)
99	neutrophil activation involved in immune response (GO:0002283)	44/485	0.00010425	0.00358137	0	0	1.93691591	17.75902946	CSTB;PSMD12;VCP;PSMD11;PSMD14;PSMD13;GSTP1;STXBP2;PYCARD;ALAD;PSMD6;SYNGR1;PSMD7;PSMD2;FTH1;NAPRT;PSMD3;PSMB1;LAMP2;PSAP;PSMD1;CAPN1;B2M;S100A11;GSDMD;CAP1;HSPA8;HGSNAT;DBNL;IDH1;NME2;PA2G4;TUBB4B;DDOST;PSMA5;ACLY;FABP5;PSMC3;PSMA2;PSMC2;CSNK2B;PPIA;CD44;VCL	3.981922219	neutrophil activation involved in immune response (GO:0002283)	mRNA destabilization (GO:0061157)	Sep-38	8.26E-05	0.003093026	0	0	5.941020912	55.8545483	FTO;ROCK1;YTHDF3;CELF1;CNOT1;TUT4;RC3H1;PUM1;DIS3L2	4.083022509	mRNA destabilization (GO:0061157)
100	cellular response to interferon-gamma (GO:0071346)	17/121	0.000108816	0.003700839	0	0	3.1421864	28.67512295	CCL25;CIITA;GBP7;VCAM1;STAT1;IFNGR2;DAPK3;IFI30;ICAM1;IRF1;TRIM25;IRF8;TRIM26;GBP2;B2M;CD44;GBP3	3.963306462	cellular response to interferon-gamma (GO:0071346)	artery morphogenesis (GO:0048844)	30-Aug	8.30E-05	0.003093026	0	0	6.956744868	65.3692318	TGFB2;BMPR2;JAG1;NF1;TGFBR1;SMAD7;VEGFA;BMPR1A	4.080859252	artery morphogenesis (GO:0048844)
