# Supplementary material for: Thymic epithelial cell fate and potency in early organogenesis assessed by single cell transcriptional and functional analysis
Source: Front Immunol. 2023 Jul 25;14:1202163. doi: 10.3389/fimmu.2023.1202163 (PMC10407560; doi:10.3389/fimmu.2023.1202163)
Supplement: Supplementary file 3 [file Table_5.csv]

	p_val	avg_log2FC	pct.1	pct.2	p_val_adj
Msc	0	0.655719273	0.306	0.012	0
Cox5b	0	0.620679381	1	1	0
Stat1	0	1.049202857	0.857	0.44	0
Idh1	0	0.99741849	0.961	0.663	0
Dbi	0	1.228756275	1	0.996	0
Il15ra	0	0.640342307	0.426	0.05	0
Mllt10	0	-0.841292038	0.915	0.992	0
Tubb4b	0	1.264620805	0.999	0.942	0
Atp5g3	0	0.663618552	1	1	0
D430041D05Rik	0	-1.579629618	0.493	0.878	0
Meis2	0	-1.103862717	0.993	1	0
B2m	0	1.05716805	0.871	0.52	0
Fkbp1a	0	0.676685642	1	0.994	0
Scand1	0	0.692967743	0.999	0.991	0
Ada	0	0.750580394	0.569	0.162	0
Pltp	0	1.029248419	1	0.981	0
Adrm1	0	0.885776442	0.94	0.665	0
Nkain4	0	1.171269496	0.77	0.29	0
Zfp704	0	-1.050853273	0.787	0.961	0
Anxa5	0	1.32068971	0.992	0.912	0
Pdgfc	0	-1.568025556	0.261	0.748	0
Fdps	0	1.424132594	0.978	0.815	0
Pmvk	0	0.959774094	0.903	0.611	0
S100a14	0	1.844750603	0.691	0.186	0
S100a2	0	0.877181626	0.398	0.051	0
S100a3	0	0.495879148	0.297	0.029	0
Psmd4	0	0.641427279	0.999	0.994	0
Vcam1	0	1.194139402	0.581	0.071	0
Lmo4	0	-0.866068331	0.948	0.994	0
Bcl10	0	0.862048058	0.937	0.696	0
Bach2	0	-1.202222568	0.599	0.9	0
Glipr2	0	0.849694123	0.686	0.212	0
Sec61b	0	0.854650041	1	1	0
Txn1	0	0.904804883	1	1	0
Slc46a2	0	1.085751895	0.998	0.925	0
Atp6v1g1	0	0.681907514	1	0.999	0
Ptprd	0	-1.203892119	0.834	0.987	0
Prdx1	0	0.657732452	1	1	0
Ptprf	0	-1.02678631	0.795	0.976	0
Psmb2	0	0.607811508	1	0.999	0
Sfn	0	0.769094811	1	0.995	0
Wnt4	0	0.95377864	0.996	0.901	0
Isg15	0	1.301791824	0.581	0.153	0
Lrrc17	0	0.765447081	0.708	0.235	0
Psmc2	0	0.803541742	0.996	0.943	0
Cxcl10	0	1.247217716	0.186	0.003	0
Atp5k	0	0.724870153	1	0.997	0
Ubc	0	1.014695206	1	0.995	0
Gper1	0	0.335916097	0.188	0.007	0
Tmem176b	0	1.291471922	0.989	0.894	0
Tmem176a	0	0.98508605	0.923	0.681	0
Tra2a	0	-0.782553678	0.935	0.995	0
Foxp1	0	-1.408966233	0.845	0.994	0
Tpi1	0	-1.51515326	0.907	0.988	0
Gm15987	0	0.722321398	0.362	0.052	0
Ube2m	0	0.742116888	0.999	0.987	0
Selenow	0	-0.879284954	0.96	0.998	0
Relb	0	1.260433403	0.836	0.269	0
Bcl3	0	0.772266265	0.539	0.118	0
Rras	0	0.814102286	0.794	0.359	0
Ldha	0	-1.233697155	0.993	0.997	0
Isg20	0	0.675244611	0.318	0.036	0
Il18bp	0	0.734195372	0.475	0.095	0
Ifitm1	0	0.41009464	0.298	0.027	0
Ifitm3	0	1.70535982	0.999	0.974	0
Msmo1	0	1.032189869	0.899	0.557	0
Junb	0	1.267176739	0.9	0.526	0
Psmb10	0	2.134277591	0.996	0.838	0
Nqo1	0	1.039397196	0.586	0.1	0
Icam1	0	1.025451241	0.807	0.317	0
Sc5d	0	1.338513982	0.917	0.452	0
Pkm	0	-1.077911533	0.998	1	0
Parp3	0	0.545254894	0.382	0.052	0
Rbms3	0	-1.250155435	0.967	1	0
Samd5	0	-1.511153605	0.585	0.905	0
Stx11	0	0.743517204	0.573	0.124	0
Snx3	0	0.662513848	1	1	0
Ppa1	0	0.924285216	0.998	0.975	0
Pfkl	0	-1.033813072	0.551	0.871	0
Cstb	0	2.054369659	1	0.988	0
Tle5	0	0.862526805	1	0.997	0
Slc25a3	0	0.490456336	1	1	0
Hmga2	0	-1.651185926	0.947	0.998	0
Xbp1	0	1.036556783	0.966	0.685	0
Mrps24	0	0.640069725	1	0.999	0
Sec61g	0	0.623013544	1	1	0
Uqcrq	0	0.771881977	1	1	0
Ubb	0	0.649137085	1	1	0
Psmb6	0	0.667049292	1	0.999	0
Pfn1	0	0.529094376	1	1	0
Tlcd1	0	0.842032125	0.765	0.299	0
Rhbdl3	0	1.123665238	0.813	0.273	0
Psmb3	0	0.707342957	1	0.997	0
Ifi35	0	1.318211943	0.817	0.228	0
Tanc2	0	-1.46473746	0.735	0.969	0
Psmc5	0	0.668620444	0.999	0.975	0
Stxbp6	0	1.149190812	0.834	0.401	0
Nfkbia	0	1.166614562	0.981	0.796	0
Rpl36al	0	0.473183729	1	1	0
Psma3	0	0.584266497	1	1	0
Ndufb1-ps	0	0.608682579	1	0.988	0
Serpina3g	0	0.844434342	0.365	0.03	0
Serpina3i	0	0.593905918	0.446	0.094	0
Exoc3l4	0	0.659540939	0.536	0.139	0
Psma2	0	0.56246723	1	1	0
Tubb2b	0	0.980581019	0.998	0.978	0
Ctsl	0	1.565469812	1	0.999	0
Lhfpl2	0	-1.289137872	0.207	0.695	0
Gzma	0	0.254991779	0.186	0.007	0
Gm34471	0	0.653689355	0.294	0.022	0
Psmb5	0	0.549700345	1	1	0
Psmb11	0	1.365740976	0.992	0.812	0
Psme2	0	1.297261706	0.994	0.864	0
Gm10076	0	1.126741785	1	0.954	0
Ctnnd2	0	-1.630805169	0.753	0.973	0
Pkhd1l1	0	1.157664922	0.669	0.129	0
Sqle	0	0.887336948	0.965	0.729	0
Ly6e	0	2.181016168	0.989	0.588	0
Gsdmd	0	0.470266708	0.236	0.007	0
Naprt	0	0.920595967	0.549	0.073	0
Gcat	0	0.795243394	1	0.986	0
Apobec3	0	2.045683556	0.987	0.523	0
Pnpla3	0	0.452587731	0.311	0.028	0
Tuba1a	0	1.024691494	0.995	0.933	0
Tuba1c	0	1.060110365	0.96	0.625	0
Tmbim6	0	0.790414049	1	0.99	0
Krt8	0	1.421551357	1	0.998	0
Krt18	0	1.615947031	1	0.993	0
Ttc3	0	-0.647254211	0.997	1	0
Acat2	0	1.162612953	0.963	0.709	0
Kremen2	0	0.815338368	0.666	0.238	0
Elob	0	0.523573149	1	1	0
Pgp	0	0.916185328	0.986	0.826	0
Tapbp	0	1.165807746	0.863	0.341	0
H2-K1	0	1.84554543	0.795	0.217	0
Psmb9	0	1.794207689	0.924	0.347	0
Tap1	0	0.630176823	0.519	0.134	0
Tap2	0	0.51177132	0.304	0.024	0
H2-Ab1	0	1.548774802	0.998	0.896	0
H2-Aa	0	1.999734209	0.68	0.219	0
H2-Eb1	0	1.785344589	0.726	0.288	0
Vars	0	1.265766837	0.987	0.752	0
H2-D1	0	1.066700303	0.558	0.141	0
AY036118	0	-1.81434684	0.636	0.981	0
Slc22a7	0	1.448971802	0.861	0.43	0
Ndufa11	0	0.853018231	1	1	0
Minar2	0	-1.244527644	0.364	0.84	0
Cd74	0	3.300156362	0.971	0.354	0
Carmn	0	1.002800578	0.766	0.285	0
Grp	0	1.139541828	0.409	0.038	0
Tubb6	0	2.024392671	0.978	0.473	0
Tcf4	0	-0.824940796	0.988	1	0
Actn3	0	0.719597215	0.454	0.05	0
Plgrkt	0	0.824783988	0.999	0.976	0
Pgam1	0	-0.793132479	0.999	1	0
Scd1	0	0.453265466	0.289	0.026	0
Nfkb2	0	0.988659225	0.705	0.193	0
Nsdhl	0	0.972380565	0.793	0.341	0
Pgk1	0	-0.973265391	0.996	0.999	0
Eif5	2.22E-307	-0.667654111	0.985	1	5.24E-303
Eid1	1.08E-304	-0.654307401	0.995	0.999	2.56E-300
Exoc7	1.55E-304	0.893445407	0.978	0.856	3.65E-300
Oma1	1.10E-303	1.669842232	0.96	0.777	2.60E-299
Krt17	1.21E-303	1.994820194	0.762	0.374	2.85E-299
Fyn	4.69E-303	-1.015046267	0.657	0.91	1.11E-298
Cers6	8.27E-302	-1.111935923	0.79	0.96	1.95E-297
Apobec1	9.28E-302	0.736965832	0.581	0.18	2.19E-297
Crip3	1.63E-301	1.393922977	0.953	0.745	3.83E-297
Disp1	1.86E-301	-1.067805141	0.629	0.899	4.39E-297
Dctn1	3.88E-301	0.90759011	0.985	0.915	9.14E-297
Rgcc	1.31E-300	0.971758577	0.602	0.202	3.10E-296
Cops6	8.49E-300	0.686384749	0.995	0.958	2.00E-295
Lgi2	1.36E-299	0.831433933	0.638	0.232	3.21E-295
Tbata	8.32E-299	2.06757374	0.744	0.347	1.96E-294
H2-Q4	1.19E-297	0.556293024	0.455	0.108	2.81E-293
Tex10	6.56E-296	1.230790445	0.949	0.77	1.55E-291
Lpcat3	8.29E-296	0.849209366	0.971	0.803	1.96E-291
Arhgap8	1.33E-295	0.83264973	0.907	0.586	3.13E-291
Tm7sf2	2.47E-295	0.659478632	0.571	0.179	5.82E-291
Psma4	1.11E-294	0.543734502	1	0.999	2.63E-290
Taf10	4.81E-294	0.583820543	0.999	0.99	1.13E-289
Fam162a	5.13E-294	-0.992649398	0.994	0.997	1.21E-289
Jph1	6.00E-294	0.916839459	0.828	0.409	1.42E-289
Atp5g1	6.96E-294	0.545492608	1	1	1.64E-289
Eny2	9.09E-294	0.58521027	0.999	0.992	2.14E-289
Adgrg2	7.07E-293	-1.131974114	0.513	0.843	1.67E-288
Ccdc102a	9.40E-293	0.790902711	0.964	0.73	2.22E-288
Hist3h2ba	2.35E-292	-1.107811264	0.505	0.866	5.54E-288
Fubp1	4.01E-292	-0.749862421	0.946	0.994	9.46E-288
Grb10	2.13E-291	-0.860936217	0.951	0.997	5.01E-287
Tapbpl	4.78E-290	0.626592485	0.56	0.172	1.13E-285
Tubb2a	1.84E-288	0.84111177	0.822	0.443	4.33E-284
Rpl35	2.48E-288	0.40444115	1	1	5.84E-284
Gsta4	2.00E-287	1.052433651	0.959	0.819	4.71E-283
Hhip	3.13E-287	0.360323609	0.201	0.014	7.38E-283
Vcp	3.16E-287	0.549282473	1	0.998	7.44E-283
Clta	4.38E-287	0.519973053	1	1	1.03E-282
Asns	1.18E-286	0.702650509	0.72	0.302	2.79E-282
Gm6999	4.43E-286	0.831165337	0.346	0.06	1.04E-281
Igf2bp1	7.66E-285	-0.934887103	0.552	0.87	1.80E-280
Aldoa	9.18E-285	-1.027166428	0.992	0.995	2.16E-280
Ppp3ca	2.76E-283	-0.82594449	0.963	0.996	6.51E-279
Meis1	3.08E-283	-0.939027242	0.921	0.993	7.27E-279
Castor1	9.31E-283	0.948318722	0.611	0.226	2.19E-278
Psmd7	1.58E-280	0.552019758	1	0.999	3.73E-276
Srxn1	7.90E-280	0.677771494	0.508	0.147	1.86E-275
Phip	2.96E-278	-0.941195879	0.876	0.981	6.97E-274
Tle4	8.45E-278	-0.928193084	0.866	0.977	1.99E-273
Tst	4.19E-277	1.128932218	0.836	0.507	9.87E-273
Erh	4.57E-277	0.608524988	0.997	0.969	1.08E-272
Cd24a	4.53E-276	-0.967362776	0.758	0.968	1.07E-271
Tnfrsf19	2.73E-275	-1.038354567	0.216	0.673	6.44E-271
Zfp292	1.93E-274	-0.848290935	0.785	0.955	4.54E-270
2-Mar	2.91E-273	0.735197663	0.995	0.941	6.87E-269
2610035D17Rik	1.34E-272	-1.147323995	0.632	0.909	3.16E-268
Oasl2	1.47E-272	0.895744455	0.928	0.601	3.47E-268
Calm1	1.90E-272	0.530869836	1	1	4.47E-268
Ndufa5	2.60E-272	0.547150016	1	0.997	6.12E-268
Gm1604a	7.69E-272	0.469320499	0.311	0.051	1.81E-267
Sox11	4.95E-271	-1.235814186	0.213	0.68	1.17E-266
Adgrv1	5.26E-271	-1.375689357	0.233	0.674	1.24E-266
Slc25a5	6.19E-271	0.583098807	1	0.998	1.46E-266
Psmc4	2.54E-270	0.607493471	0.999	0.969	5.99E-266
Pstpip2	6.15E-269	0.822430076	0.686	0.275	1.45E-264
Khdrbs3	8.98E-269	-1.149789082	0.598	0.875	2.12E-264
Uqcrb	2.71E-267	0.492138314	1	1	6.38E-263
Idi1	2.67E-266	0.923549815	0.903	0.604	6.30E-262
Fgfr2	3.44E-265	-0.832678663	0.978	0.997	8.11E-261
Psmc3	6.06E-265	0.579791491	0.998	0.982	1.43E-260
Ap2m1	6.26E-265	0.689480128	0.983	0.883	1.48E-260
Tmem14c	4.10E-264	0.579312159	0.999	0.987	9.65E-260
S100a16	1.43E-263	1.302546778	0.537	0.184	3.37E-259
Ndufb10	9.85E-263	0.502054229	1	0.999	2.32E-258
Slc25a4	1.08E-262	0.463867512	1	1	2.53E-258
Sod2	1.25E-262	0.718425242	0.999	0.967	2.94E-258
Irf1	1.31E-261	0.860088878	0.853	0.488	3.08E-257
Fgf12	8.96E-261	-1.44783451	0.333	0.735	2.11E-256
Mir99ahg	1.18E-260	-1.022478651	0.811	0.967	2.78E-256
Atp5j	1.70E-260	0.410680421	1	1	4.00E-256
Gm12199	2.75E-260	0.477393315	0.396	0.09	6.47E-256
Etfa	1.50E-258	0.574082825	1	0.996	3.53E-254
Tbc1d4	2.08E-258	-1.265085556	0.225	0.661	4.90E-254
Phgdh	2.39E-257	0.793470544	0.98	0.913	5.62E-253
Rexo2	5.16E-257	0.76282393	0.988	0.905	1.22E-252
Rab19	6.77E-257	0.43917628	0.37	0.079	1.60E-252
Mvd	7.11E-257	0.74733315	0.666	0.287	1.68E-252
Uqcr10	1.12E-256	0.473214483	1	1	2.64E-252
Rpl23a	9.72E-256	-0.437742653	1	1	2.29E-251
Psmb1	3.35E-255	0.445203508	1	1	7.89E-251
Prss16	1.24E-254	0.856839483	0.999	0.928	2.91E-250
Birc3	6.37E-254	0.628308561	0.448	0.121	1.50E-249
Zfhx3	1.01E-253	-0.915965438	0.974	0.999	2.38E-249
Prkg1	1.40E-252	-1.488550069	0.473	0.814	3.30E-248
Ndufb9	3.51E-252	0.430933113	1	1	8.26E-248
Gpc3	1.67E-251	-1.314642556	0.4	0.755	3.94E-247
Mrpl51	2.11E-251	0.571425558	0.999	0.99	4.96E-247
Hes6	2.15E-250	0.892365867	0.99	0.976	5.06E-246
Rbm3	2.94E-250	0.552118405	1	0.998	6.94E-246
Socs1	4.76E-250	0.703934405	0.662	0.28	1.12E-245
Atpif1	1.64E-249	0.39614034	1	1	3.86E-245
Gstp1	3.38E-249	0.521863391	0.512	0.16	7.96E-245
Ndufv2	8.05E-249	0.533918019	1	0.997	1.90E-244
Igfbp5	9.57E-249	-1.663770446	0.408	0.794	2.26E-244
Slit2	6.28E-248	-1.407462772	0.523	0.847	1.48E-243
mt-Nd1	1.97E-247	0.502693421	0.999	1	4.64E-243
AI413582	2.19E-247	0.757903832	0.643	0.272	5.16E-243
Sprr2a3	4.02E-247	0.640006576	0.121	0.002	9.49E-243
Auts2	3.00E-246	-0.816864053	0.994	1	7.07E-242
Fdft1	4.68E-246	0.817314791	0.857	0.53	1.10E-241
Tsc22d1	6.29E-246	0.75903967	0.997	0.98	1.48E-241
Fos	3.09E-245	1.107630551	0.75	0.396	7.28E-241
Hdhd3	1.26E-243	0.606804643	0.596	0.225	2.98E-239
Ddx58	7.77E-243	0.701096549	0.723	0.329	1.83E-238
Bcl7c	1.19E-242	0.577816144	0.991	0.963	2.80E-238
Ssbp2	3.99E-242	-0.903637748	0.752	0.93	9.41E-238
Nmi	1.07E-241	0.670412112	0.654	0.267	2.52E-237
Farp1	1.31E-240	-0.829363727	0.906	0.991	3.10E-236
Gbp3	2.49E-240	0.282537604	0.157	0.009	5.88E-236
Rpl38	4.06E-240	0.336598591	1	1	9.57E-236
Col18a1	6.49E-240	-0.77406903	0.756	0.948	1.53E-235
Cox5a	1.38E-239	0.427657422	1	1	3.26E-235
Arhgef16	7.49E-239	0.738326895	0.749	0.394	1.77E-234
Ndufa12	7.50E-239	0.50782884	1	0.999	1.77E-234
Mrpl57	2.07E-238	0.569555949	0.998	0.958	4.87E-234
S100a13	2.38E-238	0.624903483	0.442	0.126	5.62E-234
Rps27l	3.88E-238	0.401329059	1	1	9.16E-234
Edf1	6.54E-238	0.477458474	0.999	0.998	1.54E-233
Rpl5	6.68E-238	-0.292392751	1	1	1.57E-233
Nckap5	1.47E-237	-1.337634174	0.426	0.777	3.46E-233
Gnb2	2.43E-237	0.522108769	0.999	0.997	5.72E-233
Anxa7	1.09E-236	0.684672212	0.94	0.726	2.58E-232
Gpx4	1.61E-236	0.498198271	1	1	3.80E-232
Phlda3	1.92E-236	0.863657257	0.898	0.675	4.53E-232
Ndufa8	5.18E-236	0.50319567	0.999	0.994	1.22E-231
Rlf	5.54E-236	-0.810342063	0.651	0.894	1.31E-231
Bex3	1.08E-235	0.467378105	1	1	2.54E-231
Xaf1	2.26E-235	0.554555861	0.339	0.073	5.34E-231
Arpp19	1.11E-234	0.516561962	0.999	0.991	2.62E-230
Pkdcc	5.95E-234	0.767034366	0.994	0.896	1.40E-229
Mrpl14	1.21E-233	0.577534118	0.997	0.968	2.84E-229
1300002E11Rik	2.64E-233	0.756426129	0.951	0.792	6.21E-229
Ppp1r27	4.19E-233	1.900220313	0.69	0.33	9.89E-229
Prnp	5.28E-233	0.69533535	0.789	0.408	1.24E-228
Inpp1	2.60E-232	0.680763794	0.765	0.392	6.14E-228
Bnip3	1.09E-230	-1.141720832	0.457	0.769	2.58E-226
Flrt3	3.17E-230	-0.99841277	0.543	0.829	7.46E-226
Idnk	5.54E-230	0.787781707	0.884	0.618	1.31E-225
Bmpr1b	5.53E-229	-1.110628745	0.497	0.829	1.30E-224
Bnip3l	8.43E-229	0.604355068	1	0.997	1.99E-224
2610307P16Rik	2.42E-228	-1.158498298	0.675	0.917	5.70E-224
Mrps7	8.33E-228	0.581208539	0.992	0.933	1.96E-223
Ppp1r9a	8.85E-228	-0.964372167	0.544	0.852	2.09E-223
Pum1	9.00E-228	-0.616668363	0.948	0.993	2.12E-223
Nfkbie	6.43E-227	0.377448363	0.259	0.041	1.52E-222
Gmpr	3.12E-226	0.654105202	0.99	0.921	7.35E-222
Hmgcs1	3.22E-226	0.789820923	0.966	0.836	7.58E-222
Adra1b	5.94E-226	0.760133226	0.74	0.347	1.40E-221
Gm14207	6.92E-226	0.775240397	0.925	0.65	1.63E-221
Sgk3	3.21E-225	0.679937068	0.646	0.271	7.57E-221
Me2	7.90E-225	0.696715374	0.943	0.748	1.86E-220
Timm13	1.34E-224	0.456243252	1	0.998	3.15E-220
Cdk20	1.60E-224	0.713107962	0.719	0.355	3.78E-220
2610028E06Rik	1.81E-224	0.531364645	0.337	0.075	4.26E-220
Tecr	5.30E-224	0.580889018	0.999	0.986	1.25E-219
Parp14	1.22E-223	0.340405891	0.219	0.028	2.87E-219
Eif4e2	1.35E-223	0.551609519	0.997	0.973	3.19E-219
Mrpl58	2.03E-223	0.570137902	0.992	0.952	4.80E-219
Trps1	3.04E-223	-0.922324607	0.679	0.915	7.17E-219
Sncaip	4.34E-223	-1.174106612	0.231	0.636	1.02E-218
Ube2l6	3.53E-222	0.281846142	0.189	0.019	8.33E-218
Akr7a5	1.51E-221	0.612448345	0.994	0.957	3.56E-217
Hgsnat	2.27E-221	0.675502771	0.821	0.493	5.36E-217
Scd2	2.28E-220	0.613231778	0.999	0.998	5.37E-216
Syngr1	2.86E-220	0.93872938	0.859	0.57	6.74E-216
Sap18	3.01E-220	0.596005174	0.983	0.904	7.09E-216
Mpc1	3.27E-220	0.58575099	0.99	0.92	7.70E-216
Afdn	4.68E-220	-0.731656647	0.733	0.924	1.10E-215
Arid1a	4.74E-220	-0.652070258	0.902	0.981	1.12E-215
Epb41	9.08E-220	-0.798735863	0.695	0.909	2.14E-215
Gch1	1.86E-219	0.467152417	0.318	0.068	4.39E-215
Robo1	2.51E-219	-1.27131131	0.724	0.928	5.91E-215
Bex1	4.97E-219	-1.144147676	0.333	0.706	1.17E-214
Mdh1	6.58E-219	0.58969416	1	0.997	1.55E-214
Smdt1	3.42E-218	0.445315824	1	0.998	8.06E-214
Naxe	4.32E-218	0.608221489	0.985	0.907	1.02E-213
Nubp1	5.67E-218	0.640100085	0.938	0.719	1.34E-213
Sptssb	9.69E-218	1.013826573	0.691	0.35	2.28E-213
Carhsp1	1.58E-217	0.777564302	0.952	0.799	3.74E-213
Ndufs8	3.07E-217	0.576473093	0.987	0.929	7.23E-213
1110065P20Rik	4.06E-217	0.656531602	0.973	0.844	9.57E-213
Pcbp1	5.57E-217	0.446294093	1	0.999	1.31E-212
Mri1	1.53E-216	0.643399705	0.854	0.536	3.60E-212
Adam23	2.18E-216	-1.196626105	0.676	0.878	5.14E-212
Adamts19	3.01E-216	-1.164415131	0.463	0.786	7.09E-212
Hk2	5.69E-216	-0.955712733	0.158	0.57	1.34E-211
Sin3b	1.36E-215	0.572996807	0.984	0.936	3.20E-211
Adamts6	3.13E-215	-1.051237473	0.871	0.965	7.39E-211
Mbtd1	3.26E-214	-0.749981269	0.722	0.927	7.69E-210
Dcun1d5	4.67E-214	0.537085898	0.994	0.964	1.10E-209
Cox6c	1.34E-213	0.360025392	1	1	3.17E-209
Ndufs5	4.03E-213	0.432977927	1	0.998	9.50E-209
Psmb4	2.50E-212	0.627916302	1	0.999	5.88E-208
Pbx1	2.55E-212	-0.689746079	0.99	1	6.01E-208
Sh2d4b	3.02E-212	0.814955996	0.937	0.683	7.11E-208
Map2k2	7.32E-212	0.506969427	0.999	0.975	1.73E-207
Thrsp	1.34E-211	0.290164848	0.161	0.013	3.17E-207
Adam19	2.85E-211	0.567943362	0.497	0.163	6.71E-207
Ptov1	3.32E-211	0.499597557	1	0.996	7.83E-207
Txnl1	2.38E-210	0.476951016	1	0.992	5.62E-206
Oaz1	2.80E-210	0.35762315	1	1	6.60E-206
Tbcb	6.55E-210	0.539669338	0.994	0.947	1.55E-205
Cyc1	2.22E-209	0.534542235	0.998	0.99	5.24E-205
Strbp	3.37E-209	-0.634317819	0.956	0.994	7.93E-205
Cadm1	3.59E-208	-0.835225785	0.838	0.961	8.46E-204
Btaf1	1.09E-207	-0.772176878	0.739	0.921	2.56E-203
Psma5	1.31E-207	0.468107232	0.999	0.997	3.09E-203
Ier2	1.77E-207	0.731098054	0.982	0.905	4.18E-203
Prelid2	1.84E-207	-0.82554594	0.568	0.833	4.33E-203
Pnpla2	3.69E-207	0.628891504	0.59	0.25	8.69E-203
Nedd4l	8.73E-207	-0.9533478	0.629	0.872	2.06E-202
Psma7	4.58E-206	0.407033171	1	1	1.08E-201
Cdc42	6.19E-206	0.400089898	1	1	1.46E-201
Fasn	1.30E-205	0.806267464	0.884	0.632	3.06E-201
Id2	3.41E-205	-1.345433962	0.365	0.704	8.05E-201
Ppia	5.27E-205	0.339536786	1	1	1.24E-200
Ndufc1	7.16E-205	0.444898596	1	0.999	1.69E-200
Osbpl10	1.14E-203	0.749458958	0.569	0.234	2.70E-199
Ogt	1.47E-203	-0.732078388	0.761	0.931	3.46E-199
Cdkn1c	1.66E-203	-1.068233267	0.73	0.926	3.91E-199
Nfib	2.20E-203	-0.744189454	0.979	0.997	5.18E-199
Atp5a1	2.97E-203	0.345144761	1	1	7.01E-199
Eef1d	8.65E-203	0.412613735	1	1	2.04E-198
Nav1	1.00E-202	0.756751276	0.985	0.87	2.36E-198
Mvk	2.30E-202	0.624304043	0.791	0.469	5.41E-198
1810058I24Rik	3.74E-202	0.563854384	0.998	0.984	8.82E-198
Prtg	4.81E-202	-0.910212253	0.15	0.555	1.13E-197
Mdh2	6.63E-202	0.491091279	1	0.999	1.56E-197
Slc2a13	1.01E-201	0.765887953	0.398	0.113	2.38E-197
Ralb	6.10E-200	0.620355767	0.9	0.642	1.44E-195
Fat1	1.74E-199	-0.719192858	0.817	0.945	4.10E-195
Myo9a	3.38E-199	-0.764255958	0.695	0.902	7.96E-195
Oat	1.45E-198	0.649819902	0.855	0.569	3.42E-194
Tlcd2	1.52E-198	0.667710807	0.68	0.337	3.58E-194
D8Ertd738e	2.28E-198	0.424526853	1	0.998	5.38E-194
Sox1ot	4.45E-198	0.419539048	0.251	0.045	1.05E-193
Gadd45gip1	6.12E-198	0.526289685	0.99	0.952	1.44E-193
Ndufa1	1.22E-197	0.495435559	0.999	0.986	2.88E-193
Narf	3.99E-197	-0.732941811	0.195	0.587	9.41E-193
Tnc	1.14E-196	0.78302392	0.876	0.495	2.68E-192
Cfl1	3.05E-196	0.420996326	1	1	7.20E-192
Ube2a	3.07E-196	0.568804483	0.946	0.759	7.25E-192
Pard3	3.94E-196	-0.678343056	0.943	0.995	9.30E-192
4933439K11Rik	5.85E-196	0.677256151	0.724	0.374	1.38E-191
Fxn	8.99E-196	0.661696689	0.891	0.671	2.12E-191
S100a11	1.22E-195	0.429950543	1	1	2.87E-191
Tenm3	1.54E-195	-0.804450474	0.975	0.998	3.64E-191
Mllt3	3.60E-195	-0.866772491	0.759	0.924	8.50E-191
Rnf213	6.93E-195	0.507248281	0.318	0.076	1.63E-190
Aamp	2.99E-194	0.510836623	0.996	0.97	7.05E-190
Dlg1	8.45E-194	-0.718130508	0.873	0.974	1.99E-189
Pth	2.40E-193	0.626282156	0.882	0.616	5.65E-189
Ifi30	3.21E-193	0.753014433	0.878	0.628	7.57E-189
Bphl	6.96E-193	0.603925721	0.975	0.886	1.64E-188
Chmp2a	9.04E-193	0.567850833	0.989	0.913	2.13E-188
Rflnb	9.37E-193	-0.761334145	0.932	0.98	2.21E-188
5330438D12Rik	1.05E-192	-0.78755673	0.597	0.84	2.48E-188
Chrac1	2.00E-192	0.550852135	0.976	0.888	4.72E-188
Gale	3.52E-192	0.521539724	0.506	0.192	8.31E-188
Snx9	4.06E-192	0.617403328	0.959	0.791	9.57E-188
Alyref	1.25E-191	0.570001146	0.998	0.982	2.94E-187
Gas5	1.72E-191	-0.454342579	0.999	1	4.06E-187
Pithd1	2.52E-191	0.627066005	0.998	0.953	5.94E-187
Ccnd2	7.98E-191	-0.964887643	0.88	0.961	1.88E-186
Vdac3	1.56E-190	0.449489261	0.999	0.999	3.68E-186
Malat1	1.72E-190	-0.834022145	0.991	1	4.06E-186
1810037I17Rik	1.83E-190	0.480724749	1	0.997	4.32E-186
Lypd1	5.58E-190	0.699447617	0.864	0.58	1.32E-185
Mrps34	5.10E-189	0.537687417	0.984	0.91	1.20E-184
Bex4	6.89E-189	-0.896468637	0.319	0.676	1.63E-184
Nudt22	9.72E-189	0.590436805	0.771	0.439	2.29E-184
Tepp	1.15E-188	0.50085428	0.361	0.101	2.71E-184
Stat3	2.64E-188	0.657142366	0.734	0.393	6.22E-184
Tec	2.91E-188	-0.884011824	0.419	0.742	6.86E-184
Leng9	5.13E-188	0.643093051	0.538	0.211	1.21E-183
Eif6	1.37E-187	0.54098638	0.991	0.943	3.23E-183
Psmd13	1.94E-187	0.527231913	0.988	0.907	4.58E-183
Cyp51	2.18E-187	0.694945245	0.858	0.595	5.15E-183
Mfsd10	6.53E-187	0.749158535	0.926	0.744	1.54E-182
Klf12	8.41E-187	-0.976745305	0.437	0.759	1.98E-182
Klhdc7a	8.51E-187	0.409666645	0.381	0.109	2.01E-182
Gnaq	7.18E-186	-0.636074064	0.902	0.982	1.69E-181
Rab21	8.93E-186	0.588369529	0.895	0.621	2.10E-181
Eif5a	9.84E-186	0.459419061	1	1	2.32E-181
Aplp2	1.20E-185	0.558027836	0.999	0.996	2.82E-181
Ankrd6	2.03E-185	-0.794614264	0.702	0.89	4.79E-181
Ikzf2	2.27E-185	-0.96165278	0.337	0.681	5.36E-181
Csrp2	2.98E-185	0.985784258	0.974	0.935	7.01E-181
Rrp1	3.89E-185	0.44977672	0.998	0.982	9.18E-181
Ndufab1	5.78E-185	0.385929389	1	1	1.36E-180
Rab11fip4	1.54E-184	0.671287217	0.972	0.842	3.62E-180
Kdm2a	4.08E-184	-0.657995025	0.807	0.942	9.63E-180
Dynll2	4.22E-184	0.495756921	1	0.997	9.95E-180
Bola3	9.94E-184	0.568856527	0.967	0.811	2.34E-179
Park7	3.47E-183	0.351679483	1	1	8.17E-179
Fbxl7	1.48E-182	-0.930918952	0.723	0.92	3.49E-178
Kdm5b	1.98E-182	-0.702654942	0.857	0.966	4.67E-178
Cope	2.00E-182	0.556051492	0.986	0.932	4.71E-178
Mrpl17	2.45E-182	0.498321156	0.997	0.971	5.77E-178
Synpr	3.17E-182	0.852608618	0.463	0.163	7.46E-178
Ppp1ca	3.22E-181	0.418305368	0.999	0.998	7.59E-177
Nme2	5.13E-181	0.37139217	1	1	1.21E-176
mt-Cytb	7.90E-181	0.443434757	0.999	1	1.86E-176
Jazf1	1.65E-180	-0.95760172	0.607	0.84	3.90E-176
Mex3a	3.79E-180	-0.687937716	0.575	0.832	8.93E-176
Cldn6	5.07E-180	-0.844629971	0.147	0.527	1.19E-175
Neu2	1.09E-179	0.636179277	0.415	0.136	2.58E-175
Jak3	1.56E-179	0.523927217	0.471	0.176	3.68E-175
Myh11	2.42E-179	0.270271527	0.148	0.014	5.70E-175
Egr1	4.31E-179	0.88943083	0.745	0.435	1.02E-174
Pdk1	1.10E-178	-0.776482634	0.312	0.654	2.60E-174
Dtna	1.74E-177	-1.055274407	0.386	0.706	4.09E-173
Uqcrc2	2.74E-177	0.447594736	1	0.993	6.45E-173
2610001J05Rik	2.88E-177	0.60107151	0.934	0.751	6.78E-173
Tmem132d	3.92E-177	0.661393029	0.27	0.059	9.24E-173
Smarcc1	6.39E-177	-0.559773186	0.974	0.996	1.51E-172
Limch1	7.48E-177	-0.852536299	0.964	0.984	1.76E-172
Ptn	1.90E-176	-0.630773621	0.999	0.999	4.48E-172
Agap1	1.91E-176	-0.745554934	0.622	0.849	4.51E-172
Gmppb	2.23E-176	0.471385971	0.515	0.203	5.25E-172
P4ha1	2.74E-176	-0.769936246	0.657	0.853	6.46E-172
Sem1	5.71E-176	0.324487532	1	1	1.35E-171
Socs3	6.81E-176	0.417130982	0.325	0.086	1.61E-171
Chrna9	1.16E-175	0.326373331	0.206	0.033	2.73E-171
Ufc1	2.83E-175	0.488935105	0.988	0.939	6.67E-171
Ost4	2.83E-175	0.456294943	0.999	0.992	6.67E-171
Dhrs7	2.13E-174	0.442324813	0.462	0.166	5.02E-170
Gm4258	2.20E-174	-0.796290292	0.608	0.859	5.18E-170
Chd7	4.00E-174	-0.72971767	0.631	0.854	9.43E-170
Etl4	4.98E-174	-0.716384131	0.884	0.983	1.17E-169
Kifap3	6.03E-174	-0.64001905	0.886	0.958	1.42E-169
Sra1	1.69E-173	0.499314334	0.986	0.914	3.98E-169
Tomm6	1.72E-173	0.406870524	1	0.998	4.06E-169
Akap13	1.74E-173	-0.67005089	0.733	0.914	4.09E-169
Rfx3	1.75E-173	-0.776217946	0.6	0.849	4.12E-169
Pradc1	1.68E-172	0.648673686	0.752	0.454	3.96E-168
Atp5b	2.19E-172	0.39764546	1	1	5.16E-168
Sh3d19	3.80E-172	-0.767240707	0.697	0.885	8.96E-168
Nans	5.35E-172	0.589933609	0.882	0.638	1.26E-167
Cdh4	1.57E-171	0.766584462	0.988	0.959	3.71E-167
Nsfl1c	5.48E-171	0.509619743	0.984	0.919	1.29E-166
Ptprk	2.58E-170	-0.743888311	0.745	0.926	6.07E-166
Qk	4.50E-170	-0.655890651	0.762	0.918	1.06E-165
Gm4107	4.89E-170	0.89302005	0.253	0.054	1.15E-165
Prrc2b	5.99E-170	-0.599240741	0.833	0.95	1.41E-165
S1pr3	8.66E-170	0.51570859	0.489	0.191	2.04E-165
BC052040	1.07E-169	-0.796906199	0.6	0.831	2.52E-165
Strn3	1.29E-169	-0.564136772	0.936	0.988	3.05E-165
Ptk2	1.89E-169	-0.664342771	0.718	0.904	4.45E-165
Pdlim2	5.94E-169	0.798818672	0.544	0.245	1.40E-164
Gbp7	9.50E-169	0.425048279	0.35	0.1	2.24E-164
Trp63	1.46E-168	-0.759026291	0.916	0.971	3.44E-164
Oxr1	2.18E-168	-0.810673887	0.752	0.908	5.15E-164
Lamp2	2.72E-168	0.516770111	0.999	0.977	6.41E-164
Rabgap1	4.43E-168	-0.612809324	0.853	0.956	1.05E-163
Eif3l	6.51E-168	0.519929404	0.985	0.942	1.53E-163
Tagln	7.73E-168	0.329709587	0.248	0.051	1.82E-163
Pdlim3	2.17E-167	0.573816916	0.364	0.111	5.12E-163
Snrpb	2.78E-167	0.388511301	1	0.999	6.55E-163
Arf5	3.30E-167	0.356032669	1	1	7.78E-163
Pum2	4.83E-167	-0.586142467	0.844	0.951	1.14E-162
Zfp608	9.34E-167	-0.673175468	0.87	0.967	2.20E-162
Ptms	9.69E-167	0.665462632	0.954	0.819	2.28E-162
Cox20	1.09E-166	0.496734533	0.996	0.956	2.56E-162
Ndufv1	1.34E-166	0.534282791	0.947	0.811	3.15E-162
Gm12216	2.09E-166	0.5025748	0.499	0.194	4.93E-162
Hdac7	2.49E-166	0.636916978	0.618	0.312	5.88E-162
Arid4b	3.05E-166	-0.539510034	0.959	0.992	7.18E-162
Ccdc124	3.48E-166	0.555438455	0.946	0.795	8.21E-162
Rreb1	4.61E-166	-0.723709249	0.716	0.895	1.09E-161
Lrba	6.51E-166	-0.812120083	0.367	0.686	1.54E-161
Mif	8.35E-166	-0.693509661	1	1	1.97E-161
Psma1	1.44E-165	0.434788639	0.999	0.99	3.39E-161
Lss	5.97E-165	0.490373389	0.517	0.214	1.41E-160
Dcxr	7.63E-165	0.677180693	0.688	0.373	1.80E-160
Timm17b	7.75E-165	0.499181681	0.981	0.89	1.83E-160
Vsig8	1.33E-164	0.321429471	0.283	0.068	3.14E-160
Nnat	1.37E-164	-1.013389484	0.284	0.615	3.24E-160
Prrc2c	2.17E-164	-0.42234345	0.998	1	5.11E-160
Nfkbib	2.59E-164	0.520998425	0.681	0.358	6.10E-160
Dach1	5.72E-164	-1.227949004	0.395	0.701	1.35E-159
Zfp532	1.15E-163	-0.758638052	0.49	0.772	2.71E-159
Fads2	2.30E-163	0.561637939	0.748	0.431	5.43E-159
Pcm1	3.94E-163	-0.519372171	0.968	0.995	9.29E-159
Tia1	7.12E-163	-0.56181598	0.849	0.954	1.68E-158
Adm	7.72E-163	0.2648627	0.133	0.012	1.82E-158
Ssu72	1.57E-162	0.464467455	0.995	0.949	3.71E-158
Spsb2	2.27E-162	0.589944454	0.631	0.316	5.36E-158
Dhcr7	3.02E-162	0.470407545	0.507	0.208	7.12E-158
Zfp36	3.15E-162	0.636874012	0.705	0.392	7.42E-158
Sobp	5.41E-162	-1.125715426	0.473	0.742	1.27E-157
Cdon	6.83E-162	-0.71911375	0.431	0.726	1.61E-157
Rpl10	1.50E-161	0.271651547	1	1	3.53E-157
Ankrd37	2.09E-161	-0.672838004	0.04	0.382	4.92E-157
Spats2l	2.85E-161	-0.723083594	0.756	0.908	6.72E-157
Kdm5a	3.09E-161	-0.614169682	0.778	0.924	7.29E-157
Tbc1d10a	4.34E-161	0.590096288	0.755	0.466	1.02E-156
Dynlrb1	4.58E-161	0.438449939	0.999	0.994	1.08E-156
Mrpl38	5.00E-161	0.573818832	0.925	0.773	1.18E-156
Alad	7.70E-161	0.583662547	0.844	0.603	1.82E-156
Cdc42ep5	8.10E-161	0.823356363	0.853	0.603	1.91E-156
Kmt2e	1.40E-160	-0.562317897	0.938	0.984	3.30E-156
Mbd3	2.25E-160	0.425535385	0.999	0.987	5.30E-156
Dusp14	5.61E-160	0.590888752	0.885	0.647	1.32E-155
Phb2	7.39E-160	0.440117839	1	0.994	1.74E-155
Plod2	9.98E-160	-0.823166779	0.444	0.726	2.35E-155
Echdc1	1.06E-159	0.532096893	0.925	0.731	2.49E-155
Rab20	1.48E-159	0.333031726	0.265	0.062	3.49E-155
Bola1	1.78E-159	0.547051848	0.92	0.737	4.19E-155
Gm15943	2.20E-159	0.345642358	0.242	0.052	5.18E-155
Ext1	2.46E-159	-0.735082917	0.846	0.962	5.80E-155
Agpat3	1.45E-158	0.580911238	0.952	0.814	3.41E-154
Bsg	3.35E-158	-0.477624325	0.994	0.999	7.90E-154
Unc93b1	6.49E-158	0.43815432	0.276	0.068	1.53E-153
Tut4	1.29E-157	-0.507106317	0.976	0.997	3.04E-153
Ran	1.94E-157	0.499000544	1	1	4.57E-153
Lima1	2.50E-157	0.633234166	0.948	0.825	5.90E-153
Smg6	6.27E-157	-0.624119478	0.876	0.97	1.48E-152
Acaa1b	6.35E-157	0.640592337	0.666	0.339	1.50E-152
Capn1	7.35E-157	0.554594342	0.768	0.456	1.73E-152
Mrps11	9.26E-157	0.528682928	0.91	0.724	2.18E-152
Kat6b	9.39E-157	-0.701837006	0.649	0.858	2.21E-152
Pan3	1.52E-156	-0.655614174	0.697	0.888	3.59E-152
Nrip1	1.93E-156	-0.68104811	0.823	0.95	4.56E-152
Fgf21	2.06E-156	0.255450382	0.127	0.011	4.85E-152
Ednrb	2.09E-156	0.734388931	0.82	0.535	4.93E-152
Hspa5	2.93E-156	0.561719868	1	0.994	6.91E-152
Duoxa1	3.13E-156	0.712472833	0.548	0.252	7.37E-152
Ftl1	3.92E-156	0.395660385	1	1	9.23E-152
Nme4	4.77E-156	-0.640595334	0.51	0.772	1.12E-151
Hspa8	5.80E-156	0.407464587	1	1	1.37E-151
Rbbp7	8.34E-156	0.431113563	0.999	0.984	1.97E-151
Crebbp	1.77E-155	-0.547186176	0.912	0.983	4.18E-151
Romo1	2.08E-155	0.395486513	0.999	0.998	4.90E-151
Eya1	2.50E-155	-0.753273761	0.866	0.964	5.90E-151
Irf8	3.13E-155	0.628415756	0.706	0.409	7.39E-151
Psmd11	4.55E-155	0.426348508	0.997	0.98	1.07E-150
Gas6	9.94E-155	0.62543771	0.977	0.839	2.34E-150
Mrps16	1.01E-154	0.430089495	0.996	0.971	2.38E-150
Zfyve21	1.14E-154	0.509800792	0.984	0.908	2.69E-150
Rnd2	1.21E-154	0.558132506	0.634	0.321	2.84E-150
Ppp1r2	1.89E-154	0.452597759	0.999	0.984	4.46E-150
Gnai2	2.19E-154	0.422567044	1	0.987	5.17E-150
H2-Ke6	3.86E-154	0.625118561	0.831	0.572	9.11E-150
Igfbp3	4.85E-154	1.072815093	0.463	0.186	1.14E-149
Aprt	5.61E-154	-0.694596849	0.814	0.936	1.32E-149
Pcyt2	5.69E-154	0.526007684	0.774	0.486	1.34E-149
Zbtb20	5.98E-154	-0.78761256	0.711	0.89	1.41E-149
Rgs4	7.53E-154	0.567918148	0.231	0.049	1.77E-149
Micos10	8.77E-154	0.372989282	1	1	2.07E-149
Enah	1.03E-153	-0.542190324	0.973	0.995	2.43E-149
Ndufs3	1.13E-153	0.451378928	0.993	0.975	2.66E-149
Mef2a	1.31E-153	-0.644128557	0.834	0.941	3.09E-149
Btbd9	2.11E-153	-0.683315868	0.747	0.907	4.97E-149
Luc7l3	4.34E-153	-0.459727553	0.975	0.998	1.02E-148
Itgb7	1.44E-152	0.575351051	0.689	0.373	3.40E-148
Pdia3	2.05E-152	0.412361894	0.999	0.999	4.83E-148
Ssr4	2.98E-152	0.472567846	0.993	0.966	7.01E-148
Opcml	3.09E-152	0.953141514	0.865	0.606	7.29E-148
mt-Nd4l	4.31E-152	0.503464597	0.985	0.931	1.02E-147
Mtch2	5.22E-152	0.483827788	0.977	0.886	1.23E-147
Tiam1	6.70E-152	-0.6302696	0.904	0.98	1.58E-147
Capzb	7.22E-152	0.453182104	0.999	0.994	1.70E-147
Uqcrc1	1.57E-151	0.507245516	0.987	0.946	3.71E-147
Dock1	1.99E-151	-0.660347513	0.82	0.934	4.69E-147
Exoc4	3.76E-151	-0.671567169	0.875	0.977	8.87E-147
Npas3	8.99E-151	-0.920963861	0.543	0.781	2.12E-146
Naa38	1.87E-150	0.503770372	0.963	0.844	4.40E-146
Prokr2	2.27E-150	0.337480283	0.139	0.016	5.35E-146
Sdhb	2.51E-150	0.432749214	0.999	0.988	5.93E-146
Psmd6	3.72E-150	0.451371282	0.993	0.963	8.76E-146
Nap1l1	4.33E-150	-0.52926332	0.994	1	1.02E-145
Twf1	5.03E-150	0.508029599	0.866	0.62	1.19E-145
Pacs1	5.70E-150	-0.652297338	0.71	0.89	1.34E-145
Gm13205	7.25E-150	0.993169704	0.86	0.654	1.71E-145
Slc25a21	7.64E-150	-1.109938549	0.39	0.68	1.80E-145
Timp3	8.56E-150	0.81843384	0.622	0.335	2.02E-145
Akr1a1	1.39E-149	0.445856108	0.999	0.992	3.27E-145
Kmt2c	1.45E-149	-0.62953795	0.746	0.911	3.42E-145
Pycard	1.98E-149	0.628034227	0.895	0.728	4.68E-145
Fbxo6	2.97E-149	0.419507673	0.418	0.154	7.01E-145
Snx30	4.30E-149	0.633794847	0.917	0.718	1.01E-144
Mpped2	5.44E-149	-0.753050502	0.907	0.98	1.28E-144
Cox7c	5.84E-149	0.2878174	1	1	1.38E-144
Cox6b1	8.12E-149	0.305876829	1	1	1.91E-144
Mrps28	1.31E-148	0.482044138	0.976	0.886	3.09E-144
Eif5b	6.24E-148	0.438569336	1	0.999	1.47E-143
Phf14	6.39E-148	-0.535083815	0.921	0.981	1.51E-143
Efna5	1.26E-147	-0.73932626	0.891	0.984	2.96E-143
Baiap2	1.44E-147	0.589795456	0.848	0.602	3.40E-143
Nelfe	3.93E-147	0.559880023	0.892	0.702	9.27E-143
Ybx1	5.23E-147	0.321317558	1	1	1.23E-142
Fabp5	5.34E-147	0.840058446	0.998	0.983	1.26E-142
Sf3b6	8.47E-147	0.341266694	1	0.999	2.00E-142
Dlgap2	1.01E-146	0.750253702	0.616	0.304	2.38E-142
Stard4	1.18E-146	0.458225844	0.565	0.261	2.78E-142
Ddx17	2.35E-146	-0.541974408	0.851	0.951	5.55E-142
Lamb1	3.85E-146	-0.576828076	0.896	0.967	9.07E-142
Col2a1	4.08E-146	-0.749634222	0.273	0.591	9.61E-142
Baz2b	4.93E-146	-0.559949628	0.964	0.995	1.16E-141
Slc50a1	1.49E-145	0.486499223	0.652	0.341	3.52E-141
Angpt1	1.60E-145	-1.262151853	0.403	0.673	3.78E-141
Fam174b	1.87E-145	0.551178874	0.619	0.315	4.41E-141
Ptbp2	1.99E-145	-0.618703003	0.722	0.872	4.70E-141
Trafd1	3.82E-145	0.568482503	0.71	0.433	9.02E-141
Rps15	4.40E-145	-0.257852052	1	1	1.04E-140
Osbpl3	4.75E-145	-0.7090831	0.431	0.701	1.12E-140
Rnf128	8.99E-145	0.581674168	0.4	0.148	2.12E-140
Rbfox2	1.22E-144	-0.596849767	0.859	0.958	2.87E-140
Rnaseh2c	2.98E-144	0.489137594	0.986	0.947	7.01E-140
Srp9	3.46E-144	0.400952492	0.996	0.99	8.17E-140
Nipbl	5.29E-144	-0.496337839	0.981	0.996	1.25E-139
Ndufs7	9.46E-144	0.391462691	0.999	0.992	2.23E-139
Tspan18	1.91E-143	0.657628453	0.657	0.353	4.51E-139
Atp5e	2.72E-143	0.298450534	1	1	6.40E-139
Gbp2	2.82E-143	0.390921356	0.305	0.088	6.66E-139
Ndufb6	4.85E-143	0.427932636	0.996	0.986	1.14E-138
Lrch1	7.48E-143	-0.673574998	0.889	0.966	1.76E-138
Kcnq1ot1	1.54E-142	-0.710580568	0.844	0.973	3.62E-138
Syne4	2.61E-142	0.51791456	0.666	0.374	6.15E-138
Fjx1	7.11E-142	-0.709435069	0.554	0.808	1.68E-137
Atp5g2	8.80E-142	0.297290587	1	1	2.08E-137
Ndufb7	9.51E-142	0.352683814	1	0.999	2.24E-137
Mir100hg	9.55E-142	-0.654135593	0.864	0.974	2.25E-137
Sgip1	1.41E-141	0.860183479	0.461	0.195	3.33E-137
Cthrc1	1.83E-141	-0.845688778	0.278	0.585	4.32E-137
Snn	2.17E-141	0.514930773	0.91	0.721	5.11E-137
Lamtor4	2.56E-141	0.439608858	0.982	0.91	6.03E-137
St6galnac3	3.10E-141	-1.055488696	0.192	0.528	7.30E-137
Rpl12	3.13E-141	-0.251102169	1	1	7.38E-137
Prr13	3.98E-141	0.513095801	0.708	0.41	9.39E-137
Isyna1	4.18E-141	0.546480773	0.783	0.507	9.84E-137
Itpr1	5.07E-141	-0.795905821	0.452	0.712	1.20E-136
Macf1	8.66E-141	-0.818438367	0.987	0.998	2.04E-136
Tnrc6b	8.78E-141	-0.556627702	0.928	0.974	2.07E-136
Ndufb4	8.79E-141	0.39730732	0.994	0.987	2.07E-136
Psat1	1.38E-140	0.525298341	0.893	0.667	3.25E-136
Tet3	1.72E-140	-0.642530496	0.552	0.784	4.06E-136
Cog5	2.11E-140	-0.655387056	0.685	0.864	4.98E-136
Stub1	2.74E-140	0.434496113	0.995	0.97	6.47E-136
Zfp609	2.81E-140	-0.622050724	0.693	0.858	6.62E-136
Bin1	5.78E-140	0.490488667	0.943	0.81	1.36E-135
Lsm11	6.31E-140	0.494323765	0.722	0.425	1.49E-135
Mpp1	1.04E-139	0.496675266	0.566	0.282	2.46E-135
Nedd4	1.05E-139	-0.308259672	1	1	2.47E-135
Rbm39	1.53E-139	-0.320220203	1	1	3.60E-135
Comt	3.12E-139	0.453505519	0.994	0.968	7.35E-135
Nhsl2	3.77E-139	-0.802353841	0.039	0.347	8.88E-135
Trappc3	5.76E-139	0.461798779	0.945	0.838	1.36E-134
Msi2	6.36E-139	-0.596109597	0.906	0.983	1.50E-134
Kcnq5	6.50E-139	-1.39829718	0.098	0.412	1.53E-134
Cux1	1.13E-138	-0.505331397	0.967	0.992	2.66E-134
Smap1	1.86E-138	0.382949131	1	0.996	4.39E-134
Tceal8	2.11E-138	0.481185461	0.974	0.925	4.98E-134
Fam181b	2.13E-138	0.524556539	0.512	0.235	5.02E-134
Asap1	2.74E-138	-0.551496529	0.876	0.958	6.45E-134
Mvb12a	5.71E-138	0.496430903	0.84	0.603	1.35E-133
Ciapin1	8.47E-138	0.50275073	0.929	0.789	2.00E-133
Ndufb8	9.54E-138	0.338598893	1	0.999	2.25E-133
Cbx3	9.90E-138	-0.447157031	0.982	0.997	2.33E-133
Pdgfa	1.10E-137	-0.539298766	0.968	0.987	2.60E-133
Sub1	2.03E-137	0.343271924	1	1	4.79E-133
Phf6	2.37E-137	-0.636029993	0.719	0.865	5.58E-133
Parp8	2.73E-137	-0.641285282	0.878	0.961	6.44E-133
H2-DMb1	4.19E-137	0.336976635	0.206	0.044	9.88E-133
Pitpnb	6.39E-137	0.460112525	0.968	0.879	1.51E-132
Lrrc8c	1.14E-136	0.463614462	0.476	0.202	2.68E-132
Ndufa3	1.48E-136	0.429506076	0.99	0.95	3.49E-132
Polr2l	1.52E-136	0.452616398	0.716	0.419	3.58E-132
Npm1	2.98E-136	-0.335115536	1	1	7.03E-132
Cnot2	5.08E-136	-0.530363694	0.923	0.969	1.20E-131
Rps2	7.21E-136	0.269592529	1	1	1.70E-131
Sdf2l1	8.22E-136	0.596038544	0.787	0.527	1.94E-131
Kansl1	1.29E-135	-0.550523115	0.946	0.996	3.04E-131
Sf3b5	1.41E-135	0.402397083	0.999	0.986	3.33E-131
Pik3r2	2.03E-135	0.485263828	0.607	0.324	4.78E-131
Stag1	3.66E-135	-0.552768213	0.928	0.984	8.62E-131
Mtln	3.71E-135	0.500343236	0.919	0.764	8.74E-131
Gm266	7.02E-135	0.919349311	0.7	0.464	1.66E-130
Prxl2b	1.46E-134	0.704255257	0.909	0.767	3.44E-130
Tmem164	2.88E-134	-0.653528872	0.66	0.84	6.78E-130
Psmd12	4.25E-134	0.390360757	0.999	0.983	1.00E-129
Tmeff1	1.28E-133	-0.617069962	0.548	0.77	3.03E-129
Hnrnpa0	1.86E-133	0.401569212	0.998	0.98	4.39E-129
Pop5	2.37E-133	0.469287561	0.949	0.806	5.60E-129
Eno1	2.93E-133	-0.563421382	0.947	0.978	6.90E-129
Gnl1	3.98E-133	0.483606224	0.829	0.594	9.39E-129
Vcl	5.85E-133	0.656340966	0.828	0.633	1.38E-128
Eid2	5.86E-133	0.501896761	0.824	0.588	1.38E-128
Got1	1.05E-132	0.564389812	0.886	0.696	2.49E-128
Six1	2.00E-132	-0.467408419	0.976	0.992	4.71E-128
Arih1	2.00E-132	-0.528006974	0.918	0.984	4.72E-128
Stmn2	2.09E-132	-0.738529598	0.921	0.984	4.92E-128
Senp6	3.27E-132	-0.432676908	0.97	0.994	7.70E-128
Cass4	5.47E-132	0.375133039	0.244	0.062	1.29E-127
Ybx3	6.91E-132	0.407805002	1	0.985	1.63E-127
Cdk8	6.96E-132	-0.521116505	0.855	0.953	1.64E-127
Bmpr1a	1.14E-131	-0.51480536	0.907	0.973	2.69E-127
Arf6	4.48E-131	0.489511889	0.825	0.59	1.06E-126
Gli3	6.61E-131	-0.56259737	0.909	0.977	1.56E-126
Mfap2	8.45E-131	-0.59208969	0.851	0.976	1.99E-126
Spryd7	9.87E-131	0.515459644	0.893	0.709	2.33E-126
Setbp1	1.26E-130	-0.654398935	0.857	0.962	2.98E-126
Txndc15	1.31E-130	0.682247358	0.968	0.882	3.08E-126
Rcc2	1.33E-130	0.416754099	0.993	0.974	3.14E-126
Bcl9	1.54E-130	-0.55542833	0.781	0.908	3.62E-126
Selenok	1.65E-130	0.447378531	0.993	0.966	3.90E-126
Ache	1.68E-130	0.516910405	0.897	0.658	3.97E-126
Egfr	1.95E-130	0.70575506	0.691	0.425	4.59E-126
Laptm4a	3.92E-130	0.375688332	0.999	0.989	9.24E-126
Tubb5	4.45E-130	0.483385738	1	0.997	1.05E-125
Eif1	6.23E-130	0.261795053	1	1	1.47E-125
Erap1	1.17E-129	0.426652723	0.666	0.354	2.77E-125
Tpgs2	1.53E-129	0.466755143	0.848	0.616	3.61E-125
Hmgcr	1.79E-129	0.618496851	0.9	0.747	4.22E-125
Psmd2	2.08E-129	0.40669327	0.993	0.955	4.90E-125
Znrf3	3.34E-129	-0.706681395	0.426	0.694	7.86E-125
Exosc3	3.36E-129	0.443018655	0.936	0.807	7.91E-125
Trp53	4.37E-129	0.444156507	0.99	0.935	1.03E-124
Rbis	5.59E-129	0.402776034	0.997	0.97	1.32E-124
Frem2	6.83E-129	-0.654774226	0.711	0.87	1.61E-124
Dph3	7.03E-129	0.43971476	0.974	0.896	1.66E-124
Csnk2b	8.87E-129	0.478127224	0.979	0.92	2.09E-124
Cox7a2	9.20E-129	0.285219238	1	1	2.17E-124
Chka	1.39E-128	-0.632679485	0.674	0.847	3.28E-124
Ebf1	1.54E-128	-1.159271357	0.643	0.829	3.63E-124
Gp5	2.29E-128	0.427146408	0.462	0.199	5.40E-124
Wdr18	4.56E-128	0.476986141	0.961	0.862	1.08E-123
Igf2bp2	7.42E-128	-0.478612858	0.942	0.982	1.75E-123
Arid2	1.55E-127	-0.546531387	0.778	0.912	3.64E-123
Tab2	1.88E-127	-0.518906119	0.809	0.924	4.44E-123
Ogfr	3.52E-127	0.478247571	0.834	0.599	8.31E-123
Adamts2	4.65E-127	0.514492117	0.53	0.254	1.10E-122
Csnk2a1	6.61E-127	-0.382026289	0.987	0.997	1.56E-122
Erc2	7.83E-127	-0.700866366	0.054	0.347	1.85E-122
Npepps	1.08E-126	-0.567293803	0.737	0.889	2.55E-122
Cnn3	1.28E-126	0.392445668	1	0.997	3.03E-122
Zfp827	3.03E-126	-0.637814272	0.605	0.811	7.14E-122
Ccl25	4.16E-126	0.629993755	0.992	0.934	9.81E-122
Ugdh	4.38E-126	0.600072115	0.905	0.779	1.03E-121
Nedd8	4.85E-126	0.286628144	1	1	1.14E-121
Atp5md	5.13E-126	0.345873164	1	0.999	1.21E-121
Smarcb1	7.07E-126	0.410638713	0.985	0.939	1.67E-121
Rbbp8	7.72E-126	-0.565451782	0.96	0.988	1.82E-121
Arpc1b	1.09E-125	0.459823669	0.605	0.324	2.56E-121
Slc5a9	1.09E-125	0.463623271	0.415	0.169	2.58E-121
Mpdz	1.15E-125	-0.585919125	0.728	0.876	2.71E-121
Emc8	1.57E-125	0.430629299	0.972	0.903	3.69E-121
Tmtc2	4.21E-125	-0.925858033	0.565	0.776	9.92E-121
Mrpl41	4.46E-125	0.441027127	0.966	0.861	1.05E-120
Cmss1	5.64E-125	-0.504008239	0.977	0.996	1.33E-120
Ldlr	6.10E-125	0.532301511	0.706	0.408	1.44E-120
Reep5	6.41E-125	0.551576857	0.959	0.884	1.51E-120
Atp5h	9.61E-125	0.273861166	1	1	2.27E-120
Zmynd8	1.30E-124	-0.618762789	0.641	0.819	3.06E-120
Bag1	1.56E-124	0.394667812	0.994	0.964	3.68E-120
Serp1	2.19E-124	0.516006572	0.932	0.81	5.16E-120
Zmym4	3.06E-124	-0.523791394	0.849	0.946	7.22E-120
Nudt8	3.08E-124	0.435321352	0.553	0.277	7.25E-120
Aldh1l1	3.26E-124	0.318517688	0.229	0.058	7.69E-120
C530008M17Rik	6.46E-124	-0.702842773	0.213	0.513	1.52E-119
Chd2	9.80E-124	-0.549362104	0.917	0.975	2.31E-119
Cux2	1.04E-123	-0.747032527	0.476	0.718	2.46E-119
Rhbdf2	1.17E-123	0.372400846	0.407	0.163	2.77E-119
Atp5o	1.19E-123	0.309434395	1	1	2.80E-119
Tmem51	1.26E-123	0.402988966	0.569	0.285	2.98E-119
Sytl1	3.20E-123	0.404729581	0.406	0.165	7.54E-119
Haus7	3.31E-123	0.449552704	0.775	0.514	7.81E-119
Cth	3.45E-123	0.533382707	0.822	0.59	8.14E-119
Eya4	4.86E-123	-0.763826835	0.846	0.955	1.15E-118
Pdlim1	4.91E-123	0.383664206	1	0.985	1.16E-118
Mrps18c	5.49E-123	0.411961621	0.974	0.902	1.29E-118
Ctu2	5.84E-123	0.421495147	0.603	0.326	1.38E-118
Pnkp	7.91E-123	0.384434794	0.529	0.257	1.86E-118
Ndufa2	8.11E-123	0.302842165	1	1	1.91E-118
Lacc1	8.91E-123	0.471150494	0.507	0.242	2.10E-118
Mrpl16	9.09E-123	0.460391372	0.81	0.575	2.14E-118
Pbrm1	1.08E-122	-0.428649215	0.971	0.997	2.54E-118
Mrps36	1.10E-122	0.423210648	0.984	0.951	2.60E-118
Hmgn2	1.51E-122	0.474479776	0.996	0.996	3.56E-118
Aacs	2.07E-122	0.459234663	0.672	0.385	4.87E-118
Slc39a8	2.32E-122	0.613607995	0.862	0.686	5.46E-118
Xpo1	4.58E-122	-0.509036782	0.879	0.957	1.08E-117
Selenof	4.82E-122	0.34800564	1	0.999	1.14E-117
Kif16b	5.50E-122	-0.612081391	0.396	0.661	1.30E-117
Asna1	5.61E-122	0.47377899	0.826	0.596	1.32E-117
Tmem131l	6.60E-122	0.540563276	0.996	0.977	1.56E-117
Mgp	8.78E-122	-0.752772382	0.63	0.826	2.07E-117
Ttc7	1.92E-121	0.472627559	0.744	0.459	4.53E-117
Gm36447	2.06E-121	0.393150148	0.275	0.083	4.85E-117
Mxi1	2.24E-121	-0.622496684	0.387	0.649	5.28E-117
Mpc2	4.07E-121	0.406515925	0.988	0.949	9.58E-117
Clstn1	4.27E-121	0.48002661	0.947	0.793	1.01E-116
Atp5f1	5.25E-121	0.274849738	1	1	1.24E-116
Bmpr2	6.54E-121	-0.561271387	0.757	0.904	1.54E-116
Krt14	7.50E-121	0.266262206	0.153	0.026	1.77E-116
Efnb2	9.90E-121	-0.563717018	0.87	0.964	2.33E-116
Cldn7	1.15E-120	-0.768450624	0.113	0.409	2.72E-116
Tbc1d2b	1.68E-120	0.392136699	0.561	0.279	3.96E-116
Psmd1	1.85E-120	0.401461416	0.993	0.966	4.36E-116
Lrpap1	2.47E-120	0.559828161	0.882	0.755	5.82E-116
Cerk	2.71E-120	0.518230409	0.622	0.344	6.38E-116
Frmd4b	2.78E-120	-0.756449141	0.55	0.775	6.55E-116
0610010K14Rik	3.02E-120	0.455296208	0.951	0.835	7.13E-116
Bckdk	3.73E-120	0.477823544	0.837	0.619	8.80E-116
Fto	4.10E-120	-0.552818359	0.849	0.94	9.66E-116
Akap12	4.13E-120	0.873279752	0.966	0.888	9.73E-116
Eif3i	5.36E-120	0.327096641	1	0.998	1.26E-115
Klhl14	6.30E-120	-0.744647492	0.214	0.51	1.48E-115
Grip1	8.14E-120	-0.599504236	0.889	0.986	1.92E-115
Myo1e	1.15E-119	0.613740146	0.91	0.768	2.71E-115
Atp11b	1.58E-119	-0.55927712	0.874	0.951	3.74E-115
Tnip1	1.93E-119	0.425484566	0.546	0.275	4.55E-115
Taldo1	2.52E-119	0.374224792	0.998	0.986	5.94E-115
Kdm3a	2.54E-119	-0.617738719	0.509	0.735	5.99E-115
Ifi44	2.98E-119	0.401999228	0.346	0.127	7.03E-115
Tctex1d1	3.00E-119	0.647119398	0.501	0.234	7.06E-115
Tuft1	4.42E-119	0.482088918	0.549	0.281	1.04E-114
Gm28376	6.04E-119	0.408248787	0.541	0.256	1.42E-114
Snx17	6.52E-119	0.44856462	0.911	0.749	1.54E-114
Tuba1b	1.40E-118	0.507135906	1	0.993	3.30E-114
Actr5	1.51E-118	0.470506185	0.561	0.297	3.56E-114
Glul	1.78E-118	0.493819081	0.851	0.648	4.19E-114
Acvr2b	2.85E-118	-0.539115499	0.303	0.588	6.71E-114
Maml2	3.09E-118	-0.802054388	0.767	0.918	7.28E-114
Med29	6.19E-118	0.435817846	0.937	0.813	1.46E-113
Mical2	8.62E-118	0.331030788	0.287	0.091	2.03E-113
Fat3	1.08E-117	-0.97520066	0.761	0.912	2.55E-113
Xpo7	1.12E-117	-0.53562245	0.787	0.916	2.64E-113
Tanc1	1.20E-117	-0.612865038	0.688	0.864	2.82E-113
Copb2	1.68E-117	0.399545663	0.988	0.946	3.96E-113
Stox1	2.25E-117	0.293472757	0.217	0.055	5.31E-113
Zfp462	3.05E-117	-0.524900342	0.913	0.981	7.19E-113
Myl12b	3.26E-117	0.423127739	0.978	0.911	7.69E-113
Cntfr	3.87E-117	-0.554417335	0.056	0.335	9.12E-113
Fibp	3.87E-117	0.443187636	0.893	0.716	9.13E-113
Insig1	5.06E-117	0.437195891	0.566	0.291	1.19E-112
Ndufb2	6.79E-117	0.358730271	0.998	0.987	1.60E-112
Plcd1	1.12E-116	0.551953921	0.841	0.574	2.64E-112
Tnks2	2.75E-116	-0.42939399	0.968	0.991	6.48E-112
Dock4	6.29E-116	-0.838197335	0.37	0.627	1.48E-111
Sema4g	7.69E-116	-0.51384472	0.062	0.339	1.81E-111
Mrpl12	9.54E-116	0.394404639	0.997	0.979	2.25E-111
Mknk1	1.02E-115	0.456374001	0.725	0.444	2.42E-111
Mga	1.11E-115	-0.530989584	0.664	0.847	2.62E-111
1110004F10Rik	1.41E-115	0.334536249	0.999	0.994	3.32E-111
Syn3	1.49E-115	-1.000855871	0.454	0.683	3.51E-111
Atf4	2.24E-115	0.472052414	0.926	0.813	5.28E-111
Atp5d	2.54E-115	0.289913105	1	1	5.98E-111
Igf2bp3	4.70E-115	-0.474985623	0.939	0.978	1.11E-110
Psmd3	9.88E-115	0.452305108	0.94	0.822	2.33E-110
Erg28	1.15E-114	0.4822588	0.912	0.759	2.71E-110
Nedd9	1.29E-114	0.478072802	0.669	0.384	3.03E-110
Gm35188	1.44E-114	-0.640199455	0.413	0.663	3.39E-110
Tnpo1	1.90E-114	-0.474908777	0.889	0.958	4.47E-110
Lpp	2.12E-114	-0.566268238	0.922	0.975	4.99E-110
Rbck1	2.64E-114	0.439505213	0.799	0.559	6.22E-110
Timm10b	3.79E-114	0.38558659	0.984	0.933	8.94E-110
Taok1	4.02E-114	-0.48929045	0.803	0.917	9.48E-110
Fbxl15	4.17E-114	0.374061142	0.515	0.252	9.84E-110
Cobl	8.10E-114	-0.708347022	0.426	0.675	1.91E-109
Dtymk	9.75E-114	0.425073482	0.993	0.958	2.30E-109
Aldh3b2	1.01E-113	0.965286024	0.241	0.07	2.38E-109
6330403K07Rik	1.60E-113	-0.597504295	0.185	0.473	3.78E-109
Eif2b4	1.61E-113	0.489668669	0.853	0.663	3.78E-109
Clns1a	2.45E-113	0.403948879	0.977	0.923	5.78E-109
Snai2	4.08E-113	0.49569333	0.891	0.694	9.61E-109
Pdzd11	4.80E-113	0.445364791	0.912	0.76	1.13E-108
Cdr2l	8.10E-113	0.4289263	0.66	0.39	1.91E-108
Ahsa1	8.87E-113	0.432502866	0.943	0.802	2.09E-108
Hnrnpc	9.44E-113	-0.301813172	0.998	1	2.22E-108
Arhgap24	9.88E-113	-0.591428987	0.741	0.903	2.33E-108
Wdfy3	1.08E-112	-0.521121235	0.781	0.904	2.55E-108
Setd5	1.31E-112	-0.46831779	0.934	0.984	3.09E-108
Lsm5	1.33E-112	0.38588117	0.994	0.97	3.14E-108
Sox4	2.01E-112	-0.477229592	0.988	0.998	4.73E-108
Atp5c1	2.04E-112	0.295585937	1	1	4.81E-108
Rex1bd	2.35E-112	0.408810489	0.962	0.873	5.55E-108
Ublcp1	2.53E-112	0.428924003	0.836	0.607	5.98E-108
9930021J03Rik	3.98E-112	-0.550784831	0.663	0.835	9.37E-108
Ttc1	1.04E-111	0.447580276	0.892	0.733	2.46E-107
Pir	1.09E-111	0.407984759	0.399	0.166	2.57E-107
9930012K11Rik	1.43E-111	0.516242993	0.48	0.233	3.37E-107
Usp46	2.71E-111	-0.597663793	0.614	0.809	6.39E-107
Psph	2.72E-111	0.452601864	0.76	0.509	6.42E-107
Zcchc7	3.90E-111	-0.534071956	0.754	0.899	9.19E-107
Akap9	4.83E-111	-0.479565579	0.926	0.974	1.14E-106
Zmym2	4.96E-111	-0.527985218	0.721	0.867	1.17E-106
Amn	7.07E-111	0.81985208	0.233	0.067	1.67E-106
Cdk6	7.15E-111	-0.671165931	0.262	0.537	1.68E-106
Igsf9	7.29E-111	-0.567316009	0.241	0.517	1.72E-106
App	1.42E-110	-0.67021275	0.792	0.898	3.35E-106
Blvra	1.93E-110	0.427373516	0.805	0.56	4.54E-106
Map1lc3a	1.97E-110	0.477108907	0.954	0.854	4.63E-106
Clk1	5.27E-110	-0.492008592	0.862	0.946	1.24E-105
Ifi27	6.58E-110	0.369811704	0.258	0.079	1.55E-105
Cuedc1	7.17E-110	0.470627263	0.791	0.562	1.69E-105
Smurf2	7.41E-110	-0.550676834	0.641	0.812	1.75E-105
Bok	8.34E-110	0.540618926	0.806	0.608	1.97E-105
Cct7	2.18E-109	0.325641457	0.999	0.994	5.14E-105
Ing1	2.41E-109	0.556199845	0.965	0.883	5.69E-105
H2-DMa	3.35E-109	0.528040463	0.476	0.238	7.89E-105
Agrn	3.46E-109	-0.52563526	0.504	0.72	8.15E-105
Acadl	3.59E-109	0.432097758	0.89	0.705	8.46E-105
Vegfa	4.09E-109	-0.584923597	0.146	0.424	9.63E-105
Sinhcaf	4.55E-109	-0.470457489	0.842	0.936	1.07E-104
Rere	6.23E-109	-0.492649729	0.963	0.997	1.47E-104
Dll4	7.09E-109	0.451150298	0.666	0.393	1.67E-104
Rai14	8.63E-109	0.430109099	0.681	0.402	2.03E-104
Srp68	8.77E-109	0.450905914	0.868	0.691	2.07E-104
Hint3	9.36E-109	0.435591288	0.745	0.499	2.21E-104
Igfbp2	9.58E-109	0.480647095	0.982	0.95	2.26E-104
Mrpl22	1.52E-108	0.421590145	0.895	0.736	3.58E-104
Trnp1	1.67E-108	0.395830962	0.412	0.179	3.95E-104
Rragd	2.01E-108	-0.579626279	0.376	0.628	4.75E-104
Znrd1	2.75E-108	0.420368588	0.945	0.824	6.48E-104
Gsk3b	2.93E-108	-0.40928517	0.984	0.993	6.91E-104
Anxa4	3.53E-108	0.362315384	0.426	0.187	8.33E-104
Pds5b	3.72E-108	0.729331442	0.967	0.947	8.77E-104
Rbm6	3.73E-108	-0.47621236	0.859	0.944	8.79E-104
Tomm20	1.53E-107	-0.331765488	0.999	1	3.61E-103
Grhl2	2.24E-107	-0.567475007	0.69	0.837	5.29E-103
Mbd5	2.65E-107	-0.55689579	0.754	0.897	6.25E-103
Stxbp1	3.08E-107	0.334348767	0.363	0.145	7.26E-103
Fh1	3.26E-107	0.422576066	0.948	0.84	7.69E-103
Bzw2	3.30E-107	-0.478113258	0.912	0.962	7.78E-103
Mrpl20	3.50E-107	0.332366801	0.999	0.982	8.24E-103
Ndufb11	3.91E-107	0.285845897	1	1	9.21E-103
Zfp36l1	4.32E-107	0.401586777	0.998	0.992	1.02E-102
Isl1	5.14E-107	-0.590836289	0.897	0.958	1.21E-102
Slirp	5.89E-107	0.360966699	0.984	0.941	1.39E-102
Sema3d	1.14E-106	-0.690374877	0.044	0.301	2.69E-102
Phf21a	1.36E-106	-0.516952974	0.91	0.977	3.21E-102
1700006J14Rik	1.47E-106	-0.562316647	0.14	0.411	3.46E-102
Slc25a28	1.53E-106	0.402705066	0.715	0.456	3.60E-102
Rcor1	1.57E-106	-0.516757016	0.758	0.881	3.70E-102
1500009L16Rik	2.78E-106	0.566575428	0.792	0.59	6.55E-102
Gnb4	5.26E-106	0.439423783	0.482	0.235	1.24E-101
Ube2v1	6.31E-106	0.419512605	0.979	0.921	1.49E-101
Tulp4	7.85E-106	-0.533641993	0.755	0.876	1.85E-101
Dapk1	1.50E-105	-0.603094876	0.23	0.505	3.53E-101
Rhbdl2	1.57E-105	0.397970553	0.46	0.216	3.70E-101
Dtnbp1	1.82E-105	0.400267203	0.962	0.875	4.29E-101
Polr2i	2.02E-105	0.377671833	0.988	0.953	4.76E-101
Tmem41b	2.06E-105	0.427058721	0.672	0.409	4.85E-101
Cbr2	5.25E-105	0.573048257	0.59	0.331	1.24E-100
Ssna1	6.42E-105	0.398312177	0.982	0.935	1.51E-100
Trio	6.95E-105	-0.546651413	0.798	0.912	1.64E-100
Tcf20	7.76E-105	-0.545166166	0.741	0.881	1.83E-100
Psme1	9.35E-105	0.393392765	0.48	0.226	2.20E-100
Dennd1a	1.07E-104	-0.53517695	0.808	0.928	2.52E-100
Snf8	1.32E-104	0.375478294	0.969	0.896	3.11E-100
Pigyl	1.50E-104	0.420305648	0.875	0.684	3.53E-100
Cdh3	1.78E-104	-0.485949195	0.919	0.966	4.18E-100
Gm42418	1.90E-104	-0.386181171	1	1	4.47E-100
Cox17	1.90E-104	0.405100168	0.965	0.901	4.48E-100
Tmem229b	2.25E-104	0.270863356	0.259	0.083	5.31E-100
Hdgfl2	2.65E-104	0.413952963	0.862	0.673	6.25E-100
Calr	2.65E-104	0.399827756	0.998	0.991	6.25E-100
Ifngr2	2.94E-104	0.435651285	0.668	0.41	6.94E-100
Scaf8	3.52E-104	-0.500033893	0.74	0.864	8.29E-100
Numb	5.19E-104	-0.535366926	0.596	0.794	1.22E-99
Ndufaf3	5.36E-104	0.436574789	0.795	0.58	1.26E-99
Gps1	6.63E-104	0.416461633	0.928	0.787	1.56E-99
Mtx1	7.14E-104	0.435958329	0.861	0.681	1.68E-99
Patj	8.01E-104	-0.515557723	0.821	0.932	1.89E-99
Atad2b	8.09E-104	-0.470531754	0.859	0.936	1.91E-99
2610016A17Rik	1.14E-103	0.458950579	0.944	0.827	2.70E-99
Chst11	1.19E-103	0.560120646	0.885	0.709	2.81E-99
Morf4l2	1.47E-103	0.35558555	0.994	0.977	3.46E-99
Fam110a	2.00E-103	0.396329256	0.473	0.233	4.72E-99
Ggct	3.88E-103	0.384320504	0.514	0.263	9.15E-99
Mus81	3.91E-103	0.374951403	0.522	0.272	9.21E-99
Slc11a2	5.55E-103	0.340029116	0.434	0.199	1.31E-98
Snhg1	5.92E-103	-0.459413771	0.906	0.969	1.39E-98
Mlf2	6.30E-103	0.386066404	0.987	0.949	1.48E-98
Arid3b	6.40E-103	-0.619882586	0.454	0.675	1.51E-98
Exosc4	7.21E-103	0.392457949	0.953	0.847	1.70E-98
Irgm1	1.47E-102	0.314630652	0.29	0.101	3.46E-98
Syt12	1.53E-102	0.434619653	0.372	0.159	3.61E-98
H2-T22	2.53E-102	0.308363848	0.373	0.155	5.97E-98
Cdk14	2.82E-102	-0.64461285	0.384	0.629	6.64E-98
Dpyd	2.95E-102	-0.823687411	0.572	0.769	6.96E-98
Sema6a	4.52E-102	-0.733289641	0.591	0.779	1.06E-97
Iscu	5.09E-102	0.410863841	0.895	0.729	1.20E-97
AA467197	5.19E-102	0.533979829	0.451	0.208	1.22E-97
Ube2l3	6.49E-102	0.300511379	1	0.995	1.53E-97
Ankrd11	8.11E-102	-0.419396223	0.956	0.992	1.91E-97
Nr6a1	1.54E-101	-0.618263824	0.555	0.77	3.64E-97
Acly	1.61E-101	0.452094134	0.865	0.676	3.80E-97
Cemip2	1.91E-101	-0.521533306	0.775	0.891	4.51E-97
1110008P14Rik	1.93E-101	0.426416346	0.658	0.404	4.54E-97
Plet1	2.21E-101	-0.458961699	0.018	0.255	5.20E-97
Sec11c	2.64E-101	0.41735886	0.541	0.295	6.22E-97
Thap7	2.85E-101	0.380787309	0.627	0.37	6.71E-97
D630023F18Rik	3.07E-101	0.524489984	0.674	0.432	7.24E-97
Rpl22l1	3.39E-101	0.252641395	1	1	8.00E-97
Tubg1	7.33E-101	0.435317322	0.754	0.512	1.73E-96
Ccdc88c	1.11E-100	-0.492114912	0.777	0.9	2.61E-96
Orai1	1.11E-100	0.358171835	0.551	0.294	2.62E-96
Ciita	1.27E-100	0.320608171	0.294	0.105	2.99E-96
Ube2d3	1.30E-100	0.297559912	1	0.999	3.07E-96
Rtn4	1.53E-100	-0.39433924	0.978	0.995	3.60E-96
Taok3	1.64E-100	0.485405191	0.727	0.479	3.86E-96
Prdx6	2.77E-100	-0.389483463	0.999	0.999	6.53E-96
Vgll4	2.89E-100	-0.430731528	0.935	0.979	6.82E-96
Impa1	3.27E-100	0.403333857	0.839	0.629	7.72E-96
Map4k4	3.88E-100	-0.538356082	0.642	0.816	9.14E-96
Gpm6b	5.14E-100	-0.784880777	0.373	0.614	1.21E-95
Cxcl12	6.21E-100	0.40598553	0.999	0.927	1.46E-95
Mgst3	7.53E-100	0.531617112	0.923	0.816	1.77E-95
Ehmt1	7.55E-100	-0.4369505	0.906	0.965	1.78E-95
Srgap2	1.26E-99	-0.612009144	0.644	0.798	2.96E-95
Commd2	1.29E-99	0.385388155	0.929	0.791	3.04E-95
Zfp516	2.14E-99	-0.529883342	0.562	0.753	5.05E-95
Nsd1	2.70E-99	-0.377275154	0.986	0.998	6.36E-95
Zfas1	3.04E-99	-0.509931852	0.761	0.889	7.16E-95
Galnt12	4.07E-99	0.375730465	0.472	0.234	9.59E-95
Cfl2	4.60E-99	0.361405691	0.984	0.955	1.08E-94
Fth1	5.39E-99	0.422997459	1	1	1.27E-94
Smg1	5.94E-99	-0.49476371	0.723	0.866	1.40E-94
Smyd3	6.43E-99	-0.611242033	0.876	0.944	1.51E-94
Rer1	6.78E-99	0.375474217	0.992	0.958	1.60E-94
Adgrb1	8.27E-99	0.368356968	0.289	0.105	1.95E-94
Brd3	1.42E-98	-0.418182688	0.917	0.964	3.35E-94
Mif4gd	1.53E-98	0.439593864	0.508	0.271	3.60E-94
Larp1b	1.55E-98	0.517029187	0.714	0.476	3.64E-94
Mrpl28	1.68E-98	0.370415457	0.98	0.905	3.96E-94
Uxt	1.78E-98	0.411067988	0.776	0.553	4.20E-94
Tmcc1	3.59E-98	-0.52635268	0.781	0.909	8.46E-94
Kdm6b	5.03E-98	-0.520961128	0.385	0.631	1.19E-93
Igf1r	5.03E-98	-0.514188267	0.978	0.998	1.19E-93
Arhgef12	6.30E-98	-0.472969712	0.836	0.926	1.48E-93
Rabep1	6.95E-98	-0.52562754	0.619	0.791	1.64E-93
Ddt	7.02E-98	0.447382147	0.956	0.861	1.65E-93
Zfand3	7.97E-98	-0.446783855	0.95	0.979	1.88E-93
Ankrd33b	8.63E-98	0.363481019	0.312	0.119	2.04E-93
Smn1	1.20E-97	0.394929123	0.924	0.801	2.82E-93
Slc29a1	1.27E-97	0.513960504	0.867	0.706	2.99E-93
Fam173a	1.45E-97	0.418532758	0.922	0.8	3.41E-93
Tfg	2.10E-97	0.37983975	0.95	0.867	4.95E-93
Scai	2.42E-97	-0.545208127	0.559	0.752	5.69E-93
Lrp6	3.14E-97	-0.484046962	0.918	0.968	7.39E-93
Spred2	3.18E-97	-0.611669824	0.533	0.722	7.49E-93
Uqcc2	5.18E-97	0.333225373	0.998	0.989	1.22E-92
Sparc	5.38E-97	-0.704185074	0.655	0.829	1.27E-92
Sec13	5.55E-97	0.399562592	0.923	0.785	1.31E-92
Lysmd2	5.83E-97	0.386424652	0.517	0.276	1.37E-92
Agps	9.13E-97	-0.56513796	0.759	0.875	2.15E-92
Bcl11a	1.22E-96	-0.475653044	0.924	0.968	2.88E-92
Yeats2	1.60E-96	-0.492950255	0.644	0.8	3.78E-92
Helz	1.85E-96	-0.472334157	0.726	0.857	4.35E-92
Larp4b	2.27E-96	-0.44761949	0.822	0.913	5.35E-92
Pold2	2.36E-96	0.433886954	0.724	0.487	5.57E-92
Arhgap29	2.37E-96	-0.529045954	0.243	0.498	5.60E-92
Dnaja1	2.57E-96	0.269699844	1	1	6.05E-92
Snx16	3.30E-96	0.450424585	0.674	0.437	7.77E-92
Haghl	3.34E-96	0.384254396	0.681	0.428	7.86E-92
Usp9x	3.36E-96	-0.454537231	0.837	0.932	7.93E-92
E130308A19Rik	3.52E-96	-0.543566356	0.669	0.818	8.30E-92
Rora	3.62E-96	-0.693163132	0.758	0.902	8.54E-92
Exoc6b	3.65E-96	-0.532142765	0.791	0.902	8.61E-92
Txnrd3	4.16E-96	0.467013767	0.663	0.421	9.81E-92
H13	4.71E-96	0.446927424	0.875	0.71	1.11E-91
Chsy3	6.78E-96	0.385061801	0.304	0.113	1.60E-91
Fkbp4	7.21E-96	0.29391897	1	0.999	1.70E-91
Mrps18a	1.17E-95	0.368275014	0.946	0.852	2.77E-91
Atxn1	1.18E-95	-0.631630549	0.973	0.992	2.79E-91
Rc3h1	1.24E-95	-0.517741603	0.667	0.814	2.92E-91
Dock7	1.40E-95	-0.489697012	0.777	0.897	3.29E-91
Adprh	1.40E-95	0.383363123	0.961	0.875	3.31E-91
Brix1	1.61E-95	0.385803737	0.962	0.878	3.79E-91
Dgcr6	2.05E-95	0.394631358	0.906	0.746	4.84E-91
Luc7l2	3.36E-95	-0.355046599	0.993	0.999	7.92E-91
Ankrd22	4.19E-95	0.48673514	0.66	0.405	9.87E-91
Diras2	4.38E-95	-0.544921781	0.815	0.9	1.03E-90
Rnf150	5.72E-95	-0.567490033	0.791	0.917	1.35E-90
Rsrp1	6.29E-95	-0.380315987	0.957	0.991	1.48E-90
Thyn1	6.63E-95	0.373775597	0.968	0.891	1.56E-90
Ptrhd1	6.68E-95	0.403862436	0.715	0.477	1.57E-90
Tnrc6a	8.46E-95	-0.438245569	0.85	0.931	2.00E-90
Noc4l	1.02E-94	0.370306022	0.644	0.388	2.42E-90
Ror2	1.05E-94	-0.635663543	0.065	0.308	2.48E-90
Map3k5	1.10E-94	-0.551793102	0.69	0.848	2.60E-90
Prdx3	1.11E-94	0.426601596	0.823	0.635	2.61E-90
Maf	1.44E-94	0.397470765	0.401	0.182	3.40E-90
Jarid2	2.50E-94	-0.580969153	0.897	0.963	5.90E-90
Med13	3.00E-94	-0.491362706	0.711	0.853	7.06E-90
Pnrc1	3.17E-94	-0.450892101	0.862	0.95	7.48E-90
Gltp	3.88E-94	0.437909035	0.966	0.896	9.15E-90
Ltbp1	4.12E-94	-0.642526644	0.239	0.494	9.72E-90
Nrbp1	4.31E-94	0.395512019	0.878	0.707	1.02E-89
Thbs2	4.66E-94	0.296237324	0.273	0.097	1.10E-89
Derl2	5.83E-94	0.39456507	0.767	0.531	1.37E-89
Mmab	7.83E-94	0.393258779	0.619	0.376	1.85E-89
Calml4	9.36E-94	0.344480474	0.194	0.054	2.21E-89
Meg3	1.10E-93	-0.909016478	0.246	0.524	2.58E-89
Bcor	1.13E-93	-0.564527883	0.438	0.652	2.66E-89
Sptan1	1.14E-93	-0.459538273	0.772	0.895	2.68E-89
Arl5b	1.58E-93	-0.507474399	0.613	0.784	3.72E-89
Chga	1.67E-93	0.420569155	0.588	0.341	3.93E-89
Cetn2	2.06E-93	0.396401282	0.952	0.842	4.85E-89
Atf5	2.22E-93	0.402753554	0.596	0.346	5.24E-89
Casp3	2.33E-93	0.41109568	0.937	0.834	5.50E-89
Ddx56	2.85E-93	0.396232152	0.693	0.45	6.71E-89
Zfp280d	2.89E-93	-0.442102923	0.837	0.932	6.81E-89
Ptpn4	3.04E-93	-0.50097883	0.785	0.901	7.16E-89
Zfp521	4.25E-93	-0.713346179	0.633	0.788	1.00E-88
Gm49708	4.71E-93	-0.644188262	0.724	0.864	1.11E-88
Cfap46	4.81E-93	0.359768243	0.343	0.145	1.13E-88
Btbd7	6.60E-93	-0.443024221	0.892	0.956	1.56E-88
Airn	1.02E-92	-0.872441915	0.349	0.58	2.41E-88
Gpatch8	1.37E-92	-0.431967321	0.903	0.96	3.23E-88
Bptf	1.62E-92	-0.426324665	0.892	0.958	3.81E-88
Clcn3	2.16E-92	-0.540122948	0.407	0.638	5.09E-88
Mpzl2	2.29E-92	-0.514974861	0.346	0.586	5.40E-88
Glg1	2.65E-92	-0.464843797	0.788	0.904	6.24E-88
Plch1	3.17E-92	-0.694564283	0.363	0.598	7.47E-88
Cdk12	3.69E-92	-0.427581599	0.872	0.948	8.71E-88
Epc1	4.78E-92	-0.505402993	0.837	0.926	1.13E-87
Arhgap5	5.80E-92	-0.395389271	0.981	0.993	1.37E-87
Adgrl2	5.86E-92	-0.55701961	0.767	0.883	1.38E-87
Moxd1	6.18E-92	-0.890991989	0.379	0.59	1.46E-87
Zfp638	6.65E-92	-0.428318644	0.907	0.958	1.57E-87
Acaa1a	7.09E-92	0.385013003	0.861	0.663	1.67E-87
Pbx3	7.80E-92	-0.59272052	0.842	0.936	1.84E-87
Dbnl	9.83E-92	0.390863974	0.94	0.828	2.32E-87
Dus1l	1.11E-91	0.351197615	0.599	0.35	2.61E-87
Arpc5l	1.20E-91	0.336012835	0.991	0.958	2.84E-87
Pomp	1.31E-91	0.263041387	1	1	3.10E-87
Zswim6	1.42E-91	-0.554641687	0.739	0.873	3.35E-87
Hdgf	1.70E-91	0.27806981	1	1	4.00E-87
Cdc34	1.72E-91	0.413397631	0.902	0.741	4.05E-87
Rbm43	1.95E-91	0.338912397	0.482	0.245	4.60E-87
Capns1	2.06E-91	0.371775523	0.943	0.842	4.87E-87
Parp9	2.30E-91	0.371741618	0.409	0.191	5.42E-87
Zdbf2	2.57E-91	-0.585681757	0.579	0.747	6.05E-87
Ccng1	2.77E-91	0.574767333	0.733	0.527	6.52E-87
Nme1	3.03E-91	0.330850227	0.999	0.993	7.14E-87
Slc2a1	3.46E-91	-0.567860738	0.462	0.661	8.15E-87
Gadd45b	3.65E-91	0.30722559	0.23	0.073	8.61E-87
Letm1	3.87E-91	0.368384068	0.726	0.48	9.13E-87
Mcrs1	7.76E-91	0.391861485	0.798	0.598	1.83E-86
Sf3a2	8.50E-91	0.410505443	0.683	0.452	2.00E-86
Ppp1r16b	1.34E-90	-0.744725976	0.362	0.585	3.17E-86
Sac3d1	1.37E-90	0.413072849	0.789	0.584	3.22E-86
Zfp706	1.39E-90	0.296459116	1	0.996	3.27E-86
Selenos	1.47E-90	0.46489923	0.893	0.773	3.47E-86
Zfp280b	1.73E-90	0.408528229	0.63	0.386	4.09E-86
Ykt6	2.01E-90	0.385094877	0.675	0.438	4.74E-86
Cd44	2.40E-90	0.281023103	0.203	0.06	5.65E-86
Ece1	2.63E-90	-0.514595531	0.124	0.37	6.21E-86
Psap	2.79E-90	0.394399815	0.939	0.828	6.59E-86
Ddost	3.49E-90	0.405073293	0.972	0.914	8.23E-86
Zfp266	4.07E-90	-0.422190666	0.824	0.918	9.60E-86
Hs6st3	4.24E-90	-0.89831831	0.146	0.394	9.99E-86
Gsr	4.33E-90	0.421882634	0.882	0.712	1.02E-85
Uhrf2	5.55E-90	-0.453855333	0.729	0.864	1.31E-85
Tmem131	6.30E-90	-0.473020821	0.769	0.89	1.48E-85
Nlrp4e	6.40E-90	0.318238677	0.459	0.228	1.51E-85
Tpd52	7.08E-90	-0.441735984	0.777	0.891	1.67E-85
Ift27	7.91E-90	0.402815091	0.829	0.64	1.86E-85
Itgb1	7.94E-90	-0.39192203	0.927	0.975	1.87E-85
Znhit2	9.81E-90	0.36085738	0.66	0.412	2.31E-85
Col9a1	1.30E-89	-0.708696985	0.177	0.42	3.05E-85
Tpm1	1.33E-89	0.505276799	0.978	0.964	3.13E-85
Oga	1.61E-89	-0.483490534	0.634	0.794	3.79E-85
Bcam	1.99E-89	-0.49716424	0.641	0.809	4.68E-85
Mrpl15	2.03E-89	0.337124945	0.988	0.952	4.79E-85
Lrrc59	2.04E-89	0.397560602	0.926	0.805	4.82E-85
Lmo3	2.62E-89	-0.754615147	0.162	0.403	6.17E-85
Tenm4	3.40E-89	-0.638323909	0.88	0.973	8.01E-85
Pcbp4	4.16E-89	-0.495848199	0.608	0.787	9.80E-85
Ehbp1	4.30E-89	-0.548763204	0.681	0.829	1.01E-84
Magi1	4.91E-89	-0.515122636	0.873	0.962	1.16E-84
Elovl1	5.62E-89	0.324771137	0.482	0.25	1.32E-84
Zcchc17	6.22E-89	0.346505467	0.972	0.919	1.47E-84
Ash1l	6.26E-89	-0.42549435	0.898	0.966	1.48E-84
Gm16599	9.08E-89	-0.520946852	0.292	0.539	2.14E-84
Nbdy	1.68E-88	0.392377708	0.879	0.7	3.96E-84
Zfp148	2.35E-88	-0.418665017	0.892	0.96	5.53E-84
Ube2i	2.36E-88	0.256061114	1	0.999	5.56E-84
Cenpx	3.14E-88	0.385747872	0.972	0.903	7.39E-84
Trim44	3.55E-88	-0.404768824	0.932	0.976	8.38E-84
Mrpl2	3.57E-88	0.361671484	0.9	0.752	8.43E-84
Grk5	3.97E-88	0.49170135	0.87	0.695	9.35E-84
H2afz	5.68E-88	0.410470416	1	1	1.34E-83
Adamtsl1	7.04E-88	0.376504955	0.359	0.155	1.66E-83
Stambpl1	7.90E-88	0.35140284	0.468	0.241	1.86E-83
Dicer1	8.74E-88	-0.439334416	0.725	0.852	2.06E-83
Thoc2	1.06E-87	-0.387361751	0.925	0.961	2.50E-83
Hsdl2	1.21E-87	0.401579957	0.724	0.5	2.85E-83
Crabp2	1.41E-87	0.384002677	0.998	0.998	3.32E-83
Tmem169	1.62E-87	0.368753778	0.647	0.385	3.81E-83
Maz	1.62E-87	0.389192161	0.918	0.789	3.82E-83
Dapk3	1.68E-87	0.368674583	0.753	0.52	3.95E-83
Pax1	1.69E-87	0.276037684	1	0.999	3.99E-83
C1d	1.77E-87	0.334781144	0.977	0.926	4.17E-83
Spg21	2.01E-87	0.402962054	0.9	0.756	4.74E-83
Naa10	2.10E-87	0.373997326	0.934	0.83	4.94E-83
Aig1	2.17E-87	-0.509457123	0.601	0.782	5.13E-83
Arid5b	2.38E-87	-0.532475086	0.9	0.95	5.60E-83
Sppl3	3.51E-87	-0.452959244	0.787	0.886	8.28E-83
Gli2	3.53E-87	-0.536723844	0.6	0.763	8.31E-83
Itsn1	6.00E-87	-0.486152838	0.62	0.777	1.41E-82
St8sia2	6.58E-87	-0.621023852	0.357	0.583	1.55E-82
Asxl2	7.67E-87	-0.483178598	0.677	0.813	1.81E-82
Bhlhe40	7.94E-87	0.324049449	0.562	0.311	1.87E-82
Hspb1	9.14E-87	-0.806230483	0.47	0.681	2.15E-82
Fam193a	1.06E-86	-0.455441359	0.78	0.894	2.50E-82
Pmpcb	1.08E-86	0.352183202	0.933	0.828	2.54E-82
Acbd6	1.22E-86	0.320707062	0.986	0.949	2.88E-82
Trim26	1.42E-86	0.404506337	0.787	0.587	3.34E-82
Rnf43	1.53E-86	-0.529399523	0.605	0.775	3.60E-82
Fbxo31	1.57E-86	0.342338996	0.5	0.267	3.70E-82
Vps29	1.63E-86	0.35342184	0.963	0.9	3.84E-82
Psmc1	1.66E-86	0.374120861	0.948	0.854	3.93E-82
Nubp2	1.80E-86	0.337524234	0.577	0.337	4.25E-82
Akt3	2.01E-86	-0.50385351	0.814	0.922	4.74E-82
Map2k3	2.41E-86	0.362735895	0.74	0.507	5.67E-82
Chd4	2.47E-86	-0.348595401	0.985	0.998	5.81E-82
Immp2l	3.03E-86	-0.789262447	0.499	0.692	7.14E-82
Jmy	3.14E-86	-0.471845175	0.756	0.869	7.39E-82
Mrps35	3.55E-86	0.372954606	0.926	0.823	8.37E-82
Ppp1r11	4.22E-86	0.351190773	0.966	0.9	9.94E-82
Cuta	4.46E-86	0.375266196	0.943	0.82	1.05E-81
Limd2	4.49E-86	0.438200145	0.963	0.9	1.06E-81
H2afy2	5.61E-86	0.307493362	0.998	0.996	1.32E-81
Hs2st1	9.10E-86	-0.525015366	0.905	0.965	2.15E-81
Ubap2l	9.27E-86	-0.331202877	0.976	0.996	2.19E-81
Hipk2	1.09E-85	-0.461107382	0.779	0.886	2.56E-81
Nebl	1.17E-85	-0.942316436	0.371	0.595	2.76E-81
Mbp	1.18E-85	-0.418818174	0.085	0.318	2.78E-81
Ppm1h	1.87E-85	-0.562527311	0.648	0.803	4.40E-81
Lhfp	2.31E-85	-0.715865044	0.083	0.311	5.44E-81
Gtf3a	2.34E-85	0.370892716	0.954	0.879	5.53E-81
Med10	2.48E-85	0.350873719	0.967	0.9	5.86E-81
Hsbp1	3.45E-85	0.285843254	0.999	0.995	8.12E-81
Notch3	4.08E-85	-0.533365188	0.105	0.344	9.62E-81
D16Ertd472e	4.78E-85	0.370174628	0.664	0.417	1.13E-80
Ankrd17	5.22E-85	-0.422642381	0.919	0.98	1.23E-80
Rasl11a	5.32E-85	0.400545216	0.367	0.167	1.25E-80
Srgap3	5.49E-85	-0.593283925	0.569	0.743	1.29E-80
Fzd3	6.74E-85	-0.513163444	0.488	0.686	1.59E-80
Ccdc50	7.77E-85	-0.427091451	0.845	0.914	1.83E-80
Bnc1	7.99E-85	0.352344115	0.517	0.286	1.88E-80
Znrd2	1.09E-84	0.353132081	0.966	0.893	2.57E-80
Nrtn	1.36E-84	0.494408356	0.78	0.577	3.21E-80
Sdhaf1	1.94E-84	0.387034631	0.866	0.707	4.57E-80
Ptpn14	2.05E-84	-0.485156239	0.581	0.752	4.84E-80
Sptbn1	3.37E-84	-0.430828383	0.962	0.99	7.95E-80
Emb	4.52E-84	-0.507646807	0.571	0.757	1.06E-79
Atp2b1	4.57E-84	-0.413783266	0.904	0.954	1.08E-79
Ppp1r14b	4.59E-84	0.323101076	0.999	0.994	1.08E-79
Nudt14	4.63E-84	0.389723975	0.926	0.818	1.09E-79
Babam1	4.73E-84	0.360192515	0.875	0.705	1.12E-79
Dipk1a	6.57E-84	0.595601948	0.585	0.385	1.55E-79
Ctf1	7.38E-84	0.378655065	0.641	0.406	1.74E-79
Dxo	9.44E-84	0.363160136	0.647	0.42	2.22E-79
Zfp407	9.45E-84	-0.498087897	0.718	0.852	2.23E-79
Nek7	1.01E-83	-0.471713398	0.646	0.794	2.38E-79
Prkar1a	1.05E-83	0.316447682	0.985	0.961	2.47E-79
Shkbp1	1.22E-83	0.308527287	0.448	0.23	2.87E-79
Arhgdia	1.54E-83	0.359883552	0.967	0.896	3.63E-79
Psmd14	2.22E-83	0.341380045	0.981	0.927	5.24E-79
Bud23	2.39E-83	0.349719931	0.897	0.737	5.64E-79
Rtf2	2.42E-83	0.372813711	0.896	0.745	5.71E-79
Il17rd	3.42E-83	-0.535020955	0.203	0.443	8.05E-79
Atp5mpl	3.59E-83	0.271020945	1	1	8.46E-79
Aarsd1	4.19E-83	0.373169337	0.937	0.819	9.88E-79
Trip12	4.64E-83	-0.431059748	0.854	0.941	1.09E-78
Rbm42	4.66E-83	0.363498992	0.89	0.742	1.10E-78
Dync2h1	5.45E-83	-0.473301154	0.599	0.775	1.29E-78
Srbd1	5.79E-83	-0.595152356	0.618	0.762	1.36E-78
Rfc3	7.02E-83	0.508423599	0.906	0.8	1.65E-78
Atp5l	7.27E-83	0.258492371	1	1	1.71E-78
Acsl1	7.69E-83	0.364608592	0.424	0.213	1.81E-78
Nalcn	7.79E-83	-0.780072275	0.32	0.537	1.84E-78
Rif1	8.00E-83	-0.465815082	0.792	0.894	1.89E-78
Gapvd1	1.01E-82	-0.393707552	0.882	0.946	2.39E-78
Pgls	1.18E-82	0.291796743	0.999	0.995	2.79E-78
Sema3c	1.23E-82	-0.646058776	0.299	0.531	2.91E-78
Setd2	1.28E-82	-0.406318203	0.862	0.929	3.01E-78
Znrf1	1.38E-82	-0.505381203	0.775	0.855	3.25E-78
Pls1	1.42E-82	-0.490725776	0.94	0.962	3.34E-78
Arpc3	1.48E-82	0.291373024	0.998	0.993	3.50E-78
Ino80e	1.66E-82	0.365494218	0.707	0.477	3.92E-78
Nrarp	1.71E-82	0.405005222	0.576	0.351	4.04E-78
Tfrc	1.85E-82	-0.475618397	0.228	0.467	4.36E-78
Tead1	2.45E-82	-0.470344367	0.827	0.93	5.78E-78
Cib1	3.76E-82	0.434088272	0.86	0.712	8.87E-78
Hdac4	3.88E-82	-0.49403321	0.481	0.677	9.15E-78
Macrod2	4.64E-82	-0.560723053	0.821	0.911	1.09E-77
Hist1h2bc	5.40E-82	0.721399133	0.754	0.547	1.27E-77
Tnrc18	6.40E-82	-0.44978583	0.789	0.889	1.51E-77
Mien1	7.01E-82	0.378777375	0.922	0.806	1.65E-77
Kdm6a	7.31E-82	-0.484530721	0.682	0.816	1.72E-77
Gm42439	7.33E-82	-0.574481162	0.432	0.632	1.73E-77
Ptp4a2	8.39E-82	0.35347501	0.988	0.967	1.98E-77
Stap2	9.48E-82	0.271412515	0.293	0.118	2.23E-77
Sgms1	1.01E-81	-0.571414274	0.426	0.634	2.37E-77
Skp1a	1.18E-81	-0.335726274	0.988	0.997	2.78E-77
Slc16a3	1.20E-81	-0.432907783	0.005	0.197	2.82E-77
Snap91	1.52E-81	0.411303024	0.896	0.696	3.57E-77
U2af1l4	1.61E-81	0.372185228	0.807	0.624	3.80E-77
Tmem167	2.37E-81	0.295092595	0.999	0.986	5.58E-77
Tshz1	2.92E-81	-0.532426209	0.536	0.717	6.88E-77
Fbxo11	3.42E-81	-0.448689201	0.831	0.927	8.07E-77
Tmem150c	4.02E-81	0.323428079	0.342	0.152	9.47E-77
Pdss2	4.39E-81	-0.52941936	0.579	0.736	1.03E-76
Erp29	1.14E-80	0.31159231	0.996	0.984	2.69E-76
Gabarap	1.17E-80	0.291769831	0.999	0.998	2.77E-76
Hprt	1.51E-80	0.344002369	0.982	0.919	3.56E-76
Pnrc2	1.63E-80	0.385444068	0.9	0.78	3.83E-76
Ezh2	1.83E-80	-0.459727964	0.903	0.967	4.31E-76
Slco5a1	3.97E-80	0.435537077	0.398	0.195	9.36E-76
Syf2	4.02E-80	0.342825159	0.935	0.815	9.47E-76
Hmg20a	4.04E-80	-0.46300011	0.603	0.76	9.51E-76
Ankhd1	4.16E-80	-0.438045356	0.84	0.923	9.80E-76
Cachd1	4.49E-80	-0.510351528	0.728	0.864	1.06E-75
Ubn2	4.50E-80	-0.422399014	0.889	0.954	1.06E-75
Tra2b	6.07E-80	-0.359687466	0.988	0.993	1.43E-75
Map2k6	6.38E-80	-0.530517152	0.515	0.69	1.50E-75
Cox6a1	6.88E-80	0.26114552	1	1	1.62E-75
Sgpl1	7.14E-80	0.441800412	0.938	0.841	1.68E-75
Fbxl20	7.73E-80	-0.531054168	0.315	0.541	1.82E-75
Elovl7	9.01E-80	0.365343196	0.432	0.221	2.12E-75
Adgra3	9.06E-80	-0.480028452	0.487	0.684	2.14E-75
Pgrmc1	1.00E-79	-0.398040213	0.812	0.907	2.36E-75
Flot1	1.09E-79	0.328343223	0.511	0.287	2.58E-75
Psmd8	1.15E-79	0.28572763	0.995	0.99	2.72E-75
Nfu1	1.18E-79	0.337285008	0.937	0.822	2.79E-75
Asxl1	1.23E-79	-0.458668779	0.697	0.837	2.89E-75
Cetn3	1.33E-79	0.277204215	0.998	0.996	3.13E-75
Racgap1	1.34E-79	0.462772549	0.924	0.783	3.16E-75
Arfgef1	1.41E-79	-0.45089987	0.84	0.926	3.33E-75
Spock3	1.48E-79	-0.805694497	0.285	0.508	3.49E-75
Pkp3	1.69E-79	0.31274817	0.625	0.38	4.00E-75
11-Sep	1.80E-79	0.405473347	0.946	0.885	4.24E-75
Hadh	2.27E-79	0.323034377	0.987	0.963	5.35E-75
Cap1	3.18E-79	0.392945806	0.831	0.662	7.50E-75
Ncor1	4.55E-79	-0.318126309	0.981	0.995	1.07E-74
Pou2f1	5.01E-79	-0.490291123	0.617	0.771	1.18E-74
Sf3b4	5.37E-79	0.415468912	0.847	0.677	1.27E-74
Pla2g12a	5.44E-79	-0.464274498	0.385	0.597	1.28E-74
Sbf2	6.49E-79	-0.45096349	0.769	0.889	1.53E-74
Zc2hc1a	8.22E-79	-0.469215639	0.847	0.913	1.94E-74
Piezo1	8.68E-79	-0.451917569	0.158	0.392	2.05E-74
Tars	8.94E-79	0.396248919	0.786	0.607	2.11E-74
Mcl1	9.00E-79	0.343855892	0.94	0.845	2.12E-74
Rbm26	1.02E-78	-0.352447682	0.933	0.973	2.40E-74
Jun	1.20E-78	-0.581468561	0.604	0.799	2.83E-74
Tlk2	2.00E-78	-0.412487615	0.745	0.863	4.71E-74
Huwe1	2.07E-78	-0.354560433	0.962	0.991	4.87E-74
Aldh9a1	2.09E-78	0.346275373	0.722	0.494	4.92E-74
Pdcd10	2.17E-78	0.323265596	0.978	0.921	5.12E-74
Dpysl2	2.23E-78	0.40136538	0.815	0.625	5.25E-74
Tgs1	2.67E-78	-0.401228351	0.816	0.893	6.28E-74
Bri3	3.06E-78	-0.35914281	0.996	0.995	7.22E-74
Acat1	4.06E-78	0.390589493	0.984	0.934	9.58E-74
Sord	4.61E-78	0.420854154	0.625	0.414	1.09E-73
Mrpl39	4.79E-78	0.353308254	0.77	0.565	1.13E-73
Igf2r	4.92E-78	-0.507982464	0.259	0.484	1.16E-73
Mrps21	5.28E-78	0.304304721	0.992	0.965	1.24E-73
Irs4	5.79E-78	-0.516243157	0.158	0.387	1.37E-73
Ccdc34	7.21E-78	0.317484294	0.999	0.996	1.70E-73
Plag1	7.41E-78	-0.490253779	0.374	0.589	1.75E-73
Wsb2	8.03E-78	0.370284436	0.786	0.585	1.89E-73
Trp53inp2	1.31E-77	0.323561431	0.403	0.201	3.09E-73
Klhl7	1.37E-77	-0.476151404	0.519	0.7	3.24E-73
Rai1	1.69E-77	-0.467565899	0.659	0.796	3.98E-73
Susd4	1.69E-77	-0.549576735	0.471	0.669	3.99E-73
Cox7a2l	2.30E-77	-0.332558306	0.999	0.999	5.42E-73
Rnh1	2.76E-77	0.357862976	0.954	0.875	6.51E-73
Gemin7	2.92E-77	0.351499783	0.914	0.782	6.88E-73
Lpcat2	3.95E-77	0.469687344	0.617	0.406	9.30E-73
Zfp106	4.23E-77	-0.35685109	0.926	0.968	9.98E-73
Ndufaf8	4.29E-77	0.349844909	0.936	0.82	1.01E-72
Isoc1	4.30E-77	0.343795349	0.965	0.891	1.01E-72
Drap1	4.62E-77	0.265495672	1	0.994	1.09E-72
Fnta	5.41E-77	0.336490035	0.943	0.848	1.27E-72
Ubl4a	5.64E-77	0.369291324	0.807	0.62	1.33E-72
Dcdc2a	5.80E-77	0.40978827	0.598	0.366	1.37E-72
Tbcc	6.15E-77	0.378740657	0.778	0.598	1.45E-72
Nfat5	6.33E-77	-0.446553718	0.89	0.971	1.49E-72
Skap2	6.52E-77	0.362559221	0.679	0.447	1.54E-72
Bdh2	6.79E-77	-0.432709387	0.082	0.296	1.60E-72
Rhobtb3	7.43E-77	-0.412907393	0.803	0.886	1.75E-72
Atp6v1f	7.89E-77	0.283272773	0.997	0.993	1.86E-72
Fras1	1.13E-76	-0.486536611	0.858	0.95	2.66E-72
Hmcn1	1.15E-76	-0.722116611	0.152	0.376	2.71E-72
Dag1	1.25E-76	-0.447028883	0.685	0.813	2.94E-72
Uqcrfs1	1.39E-76	0.307464582	0.995	0.988	3.27E-72
Col8a2	1.85E-76	0.284588754	0.329	0.146	4.35E-72
Trim25	1.85E-76	0.302949605	0.386	0.188	4.37E-72
Ddx6	2.02E-76	-0.343316691	0.963	0.986	4.76E-72
Gtf2ird1	2.06E-76	-0.4734029	0.379	0.595	4.86E-72
Tlk1	2.33E-76	-0.402791744	0.886	0.939	5.48E-72
Nlk	2.35E-76	-0.515168242	0.605	0.769	5.54E-72
S100a1	2.50E-76	0.338067667	0.382	0.185	5.90E-72
Eif3d	2.67E-76	0.321168356	0.983	0.932	6.29E-72
Cnksr3	2.79E-76	-0.500662071	0.66	0.794	6.58E-72
Ylpm1	3.02E-76	-0.409699124	0.77	0.884	7.13E-72
Npl	3.68E-76	0.322451072	0.416	0.213	8.68E-72
Ago2	4.10E-76	-0.38961071	0.816	0.908	9.67E-72
Galnt7	4.85E-76	-0.597323728	0.428	0.623	1.14E-71
Klf5	5.18E-76	-0.504639186	0.293	0.521	1.22E-71
Hmces	6.01E-76	0.346145752	0.732	0.513	1.42E-71
Spc24	7.13E-76	0.560877901	0.839	0.705	1.68E-71
Tmed3	7.86E-76	0.410553414	0.732	0.54	1.85E-71
Pet100	8.88E-76	0.355579092	0.831	0.662	2.09E-71
Atp2a2	9.90E-76	-0.413162791	0.888	0.952	2.33E-71
Mrpl40	1.04E-75	0.36406259	0.896	0.763	2.46E-71
Rp9	1.12E-75	0.298046974	0.996	0.99	2.64E-71
Nfic	1.66E-75	0.331777445	0.548	0.325	3.91E-71
Arhgef40	1.67E-75	0.353113326	0.61	0.387	3.94E-71
Bak1	1.77E-75	0.320775542	0.552	0.329	4.18E-71
Elof1	2.47E-75	0.302279393	0.988	0.965	5.82E-71
Mrpl43	2.97E-75	0.291983325	0.991	0.96	7.01E-71
Gpr137	3.56E-75	0.301367059	0.424	0.221	8.39E-71
Fam117b	4.02E-75	-0.47210479	0.443	0.645	9.48E-71
Rsrc2	4.11E-75	-0.315321315	0.986	0.992	9.69E-71
Irs1	4.34E-75	-0.476865465	0.147	0.366	1.02E-70
Kat8	4.40E-75	0.375873901	0.691	0.48	1.04E-70
Sorbs2	4.52E-75	-0.744974935	0.305	0.524	1.07E-70
Smg7	4.61E-75	-0.439179563	0.669	0.802	1.09E-70
Srrt	7.26E-75	0.360277202	0.947	0.851	1.71E-70
Chd8	8.06E-75	-0.424225319	0.683	0.816	1.90E-70
Mt2	9.60E-75	0.270593958	0.142	0.036	2.26E-70
Myo5b	9.65E-75	-0.529244073	0.098	0.312	2.28E-70
Cdc37	1.04E-74	0.284801011	0.997	0.979	2.45E-70
Gse1	1.36E-74	-0.519724862	0.303	0.52	3.21E-70
1700016K19Rik	1.94E-74	0.400694809	0.6	0.378	4.57E-70
Calm2	1.97E-74	0.349195637	1	0.998	4.63E-70
Dyrk1a	2.40E-74	-0.467117875	0.638	0.777	5.65E-70
Kctd6	2.49E-74	0.319655065	0.533	0.314	5.86E-70
Raly	2.64E-74	0.324006557	0.981	0.95	6.23E-70
Slc6a8	2.67E-74	0.328743513	0.56	0.339	6.30E-70
Glis1	2.81E-74	-0.449103932	0.111	0.328	6.62E-70
Tfdp2	2.84E-74	-0.402928962	0.871	0.926	6.68E-70
Ep300	3.06E-74	-0.423286932	0.695	0.824	7.22E-70
Qser1	3.20E-74	-0.419138651	0.633	0.803	7.54E-70
Ccdc167	3.33E-74	0.363320245	0.777	0.575	7.85E-70
Stxbp2	3.45E-74	0.346845365	0.614	0.401	8.13E-70
Phf5a	3.49E-74	0.298779704	0.992	0.968	8.22E-70
A930005H10Rik	3.85E-74	0.317581104	0.463	0.257	9.08E-70
Ilk	4.43E-74	0.336787638	0.792	0.592	1.05E-69
Gna11	5.14E-74	0.341290128	0.883	0.736	1.21E-69
Runx1	5.31E-74	-0.52558388	0.22	0.444	1.25E-69
Pcolce	5.37E-74	0.279583474	0.26	0.104	1.27E-69
Gys1	8.51E-74	-0.494481502	0.35	0.559	2.01E-69
Eloc	9.42E-74	0.264984406	0.999	0.992	2.22E-69
Csde1	9.58E-74	-0.298572911	0.982	0.997	2.26E-69
Utp3	1.13E-73	0.310249179	0.979	0.938	2.65E-69
Epha4	1.19E-73	-0.534717517	0.835	0.907	2.80E-69
Ddx41	1.72E-73	0.338352899	0.753	0.545	4.06E-69
Gtdc1	1.90E-73	-0.562437739	0.548	0.721	4.47E-69
Bhlhb9	1.90E-73	0.339963869	0.944	0.86	4.49E-69
Insr	2.40E-73	-0.472581948	0.449	0.647	5.66E-69
Zfyve9	2.44E-73	-0.403878254	0.834	0.908	5.76E-69
Hnrnpd	2.78E-73	0.271496551	1	1	6.55E-69
Camk1d	2.80E-73	-0.486426991	0.842	0.918	6.59E-69
Atg101	2.80E-73	0.338047867	0.791	0.602	6.60E-69
Usp3	2.84E-73	-0.410882349	0.859	0.922	6.69E-69
Rev3l	3.47E-73	-0.407201044	0.883	0.946	8.17E-69
Pabpc1	4.84E-73	-0.253977757	1	1	1.14E-68
Fads1	7.25E-73	0.338799806	0.554	0.333	1.71E-68
Grpel1	7.64E-73	0.282930246	0.99	0.969	1.80E-68
Map3k1	8.27E-73	-0.456874955	0.36	0.568	1.95E-68
Unc119	8.70E-73	0.336114017	0.988	0.98	2.05E-68
Zfpl1	8.72E-73	0.326473331	0.649	0.43	2.05E-68
Ndufs2	9.36E-73	0.289289108	0.994	0.98	2.21E-68
Scrn2	1.37E-72	0.343789824	0.758	0.561	3.22E-68
Dynlt1f	1.75E-72	0.373833589	0.829	0.672	4.13E-68
Cops5	1.82E-72	0.309550976	0.974	0.939	4.30E-68
2810407A14Rik	1.98E-72	0.343688809	0.131	0.032	4.66E-68
Tpgs1	2.03E-72	0.332201715	0.622	0.405	4.78E-68
Gatad2b	2.46E-72	-0.419746829	0.764	0.861	5.79E-68
Serhl	2.56E-72	0.335936324	0.505	0.295	6.03E-68
Pik3c2a	2.59E-72	-0.440259883	0.669	0.791	6.11E-68
Pds5a	3.01E-72	-0.402484565	0.842	0.926	7.10E-68
Puf60	3.18E-72	0.364018676	0.952	0.878	7.51E-68
Srgap1	3.62E-72	-0.481337349	0.745	0.851	8.53E-68
Tysnd1	3.70E-72	0.309774314	0.565	0.345	8.72E-68
Ncoa2	3.79E-72	-0.419310203	0.878	0.956	8.92E-68
Fnbp1l	5.56E-72	-0.36960674	0.906	0.965	1.31E-67
Fbxl17	5.75E-72	-0.465499635	0.869	0.947	1.36E-67
Osbpl8	5.75E-72	-0.484129697	0.663	0.791	1.36E-67
Ptpn13	6.58E-72	-0.532457076	0.639	0.782	1.55E-67
Atp5j2	8.46E-72	0.302236692	1	1	2.00E-67
Snapc2	9.06E-72	0.342364476	0.659	0.451	2.14E-67
Trpm7	1.23E-71	-0.393421278	0.867	0.942	2.89E-67
Shisal1	1.38E-71	0.365465375	0.413	0.214	3.26E-67
Rsf1	1.41E-71	-0.35708337	0.932	0.968	3.33E-67
Wdr74	1.75E-71	0.348622984	0.815	0.637	4.12E-67
Gm48749	1.88E-71	-0.399395605	0.042	0.233	4.43E-67
Nf1	2.05E-71	-0.42012379	0.86	0.946	4.82E-67
Calu	2.22E-71	-0.418954555	0.705	0.829	5.22E-67
Ddx3x	2.47E-71	-0.35175897	0.917	0.963	5.82E-67
Gls	2.56E-71	-0.452467335	0.576	0.746	6.03E-67
Il13ra1	2.70E-71	0.287948457	0.423	0.221	6.38E-67
Tns3	2.99E-71	-0.435667529	0.752	0.861	7.04E-67
Odc1	3.23E-71	-0.421590718	0.919	0.959	7.63E-67
Rb1cc1	3.72E-71	-0.418240361	0.744	0.851	8.77E-67
Sash1	4.10E-71	-0.492408407	0.529	0.69	9.66E-67
Gpatch11	4.32E-71	0.335538715	0.799	0.62	1.02E-66
Hspe1-rs1	4.75E-71	0.253974291	0.387	0.193	1.12E-66
Carmil1	5.69E-71	-0.491518427	0.591	0.737	1.34E-66
Rspry1	5.73E-71	-0.457646163	0.65	0.782	1.35E-66
Kank1	6.79E-71	-0.51905537	0.233	0.447	1.60E-66
Casp7	1.04E-70	0.317663863	0.529	0.316	2.46E-66
Malsu1	1.11E-70	0.321229772	0.934	0.844	2.62E-66
Tbl1x	1.11E-70	-0.342103789	0.993	0.999	2.62E-66
Pa2g4	1.58E-70	0.312171423	0.987	0.972	3.73E-66
Clk3	1.71E-70	0.409177547	0.667	0.471	4.04E-66
Igf2	1.73E-70	-0.525328259	0.299	0.523	4.08E-66
Myh10	1.74E-70	-0.486990032	0.685	0.806	4.11E-66
Dip2c	1.79E-70	-0.457485885	0.823	0.922	4.22E-66
Adprhl2	1.89E-70	0.321786517	0.904	0.77	4.44E-66
Samd14	1.97E-70	0.2711462	0.35	0.168	4.65E-66
Prdx4	2.17E-70	-0.440940024	0.733	0.845	5.11E-66
Pnisr	2.18E-70	-0.332840487	0.945	0.986	5.13E-66
Dusp10	2.32E-70	0.299966896	0.523	0.303	5.48E-66
Smtnl2	2.55E-70	0.299253705	0.382	0.192	6.00E-66
Pdlim7	2.63E-70	0.364544816	0.834	0.672	6.21E-66
Mtmr3	3.92E-70	-0.452274401	0.636	0.771	9.24E-66
Cdk2ap1	3.99E-70	0.333591259	0.927	0.79	9.41E-66
Klhl24	4.58E-70	-0.514255142	0.334	0.534	1.08E-65
Atrnl1	4.66E-70	-0.479104034	0.87	0.95	1.10E-65
Epb41l4a	6.02E-70	-0.593384484	0.501	0.664	1.42E-65
Dsc2	6.28E-70	0.390202201	0.886	0.752	1.48E-65
Alkbh7	6.69E-70	0.340337912	0.766	0.576	1.58E-65
Mrps23	7.13E-70	0.326295351	0.856	0.701	1.68E-65
Idh3a	7.54E-70	0.326369409	0.901	0.743	1.78E-65
Wbp1	7.76E-70	0.385172683	0.931	0.842	1.83E-65
Hmbox1	8.57E-70	-0.438654824	0.487	0.67	2.02E-65
Cog8	1.24E-69	0.335211344	0.751	0.562	2.92E-65
Tnks	1.32E-69	-0.430442386	0.672	0.802	3.11E-65
Galnt18	1.60E-69	-0.606055773	0.565	0.731	3.78E-65
Hmox2	1.60E-69	0.327185031	0.893	0.759	3.78E-65
L3mbtl3	1.67E-69	-0.493831733	0.566	0.725	3.94E-65
Mdp1	1.91E-69	0.331729503	0.758	0.57	4.50E-65
Crim1	2.00E-69	-0.514150811	0.366	0.575	4.71E-65
Cnot1	4.74E-69	-0.38385689	0.84	0.912	1.12E-64
Plpp1	4.96E-69	0.289922919	0.409	0.211	1.17E-64
Atf7ip	5.19E-69	-0.442734943	0.739	0.839	1.22E-64
Kdm1b	8.92E-69	0.280049747	0.398	0.205	2.10E-64
Egln1	8.97E-69	-0.480560888	0.403	0.586	2.12E-64
Stx7	9.60E-69	0.338261634	0.655	0.444	2.26E-64
Dhx29	1.00E-68	0.371975413	0.899	0.773	2.36E-64
Srek1ip1	1.06E-68	-0.404961995	0.767	0.862	2.51E-64
Ucp2	1.27E-68	0.369104058	0.435	0.237	3.00E-64
Psmb7	1.61E-68	0.278113986	0.997	0.982	3.80E-64
Naa15	1.63E-68	-0.363552827	0.901	0.948	3.83E-64
Snap47	1.73E-68	0.313718231	0.948	0.868	4.08E-64
Cdc42se2	1.84E-68	0.382904217	0.929	0.838	4.35E-64
Cpsf6	2.45E-68	-0.355840301	0.917	0.952	5.77E-64
Psd3	2.86E-68	-0.486832016	0.49	0.662	6.74E-64
Dusp28	3.22E-68	0.421512527	0.736	0.541	7.60E-64
Psme4	3.26E-68	-0.390510811	0.868	0.936	7.68E-64
Lsm12	3.38E-68	0.26395444	0.993	0.98	7.97E-64
Cdkn3	3.38E-68	0.568126997	0.518	0.318	7.98E-64
Fastk	3.63E-68	0.332113709	0.763	0.572	8.56E-64
Slc39a7	4.68E-68	0.371310464	0.777	0.598	1.10E-63
Actr10	4.92E-68	0.302626871	0.968	0.914	1.16E-63
Mrpl11	5.00E-68	0.285005141	0.985	0.952	1.18E-63
Irf2	6.44E-68	0.37357398	0.756	0.573	1.52E-63
Abhd6	6.72E-68	0.397456668	0.85	0.702	1.58E-63
Map2k5	7.57E-68	-0.430287208	0.673	0.788	1.78E-63
Cacna2d1	8.54E-68	-0.510680543	0.119	0.324	2.01E-63
Bcl11b	8.95E-68	-0.489772368	0.462	0.647	2.11E-63
Fdx2	1.04E-67	0.340407437	0.891	0.755	2.44E-63
Kazn	1.05E-67	0.392643112	0.755	0.568	2.48E-63
Kti12	1.26E-67	0.32183311	0.666	0.456	2.98E-63
Gmppa	1.44E-67	0.276703131	0.443	0.243	3.41E-63
Rtp4	1.66E-67	0.28996847	0.122	0.03	3.92E-63
Vps28	1.67E-67	0.346299219	0.898	0.797	3.94E-63
Calm3	2.22E-67	0.283461161	0.991	0.972	5.24E-63
Adk	2.45E-67	-0.442435688	0.813	0.885	5.78E-63
Uri1	3.14E-67	-0.366002069	0.84	0.899	7.40E-63
Pgm2	3.34E-67	0.251777545	0.361	0.177	7.87E-63
Rsrc1	3.49E-67	-0.380524309	0.884	0.942	8.23E-63
Pabpc4	3.55E-67	-0.359106928	0.847	0.911	8.36E-63
Cdc42se1	3.69E-67	0.337401579	0.864	0.721	8.70E-63
Ubxn7	4.13E-67	-0.422775545	0.601	0.746	9.73E-63
Nat9	4.29E-67	0.325201599	0.614	0.405	1.01E-62
Ptgr1	4.94E-67	0.285414262	0.369	0.187	1.16E-62
Abl2	6.34E-67	-0.447553141	0.494	0.672	1.50E-62
Utrn	6.38E-67	-0.397944386	0.895	0.966	1.50E-62
Dnpep	7.09E-67	0.340358698	0.807	0.639	1.67E-62
Lin37	7.50E-67	0.275724018	0.473	0.267	1.77E-62
Rest	7.96E-67	-0.348635538	0.895	0.953	1.88E-62
Zmiz1	8.06E-67	-0.419443648	0.641	0.783	1.90E-62
Gtf2a2	8.21E-67	0.26064756	0.996	0.979	1.93E-62
Timm23	9.19E-67	0.252536704	1	0.995	2.17E-62
Ap2s1	9.87E-67	0.295172666	0.98	0.926	2.33E-62
Trim24	1.04E-66	-0.424988202	0.629	0.758	2.45E-62
Ier3	1.31E-66	0.337544212	0.261	0.109	3.09E-62
Fkbp8	1.51E-66	0.348568095	0.965	0.91	3.57E-62
Bccip	1.67E-66	0.327542308	0.915	0.811	3.93E-62
Ash2l	1.68E-66	0.325104335	0.938	0.847	3.97E-62
Cd2bp2	1.70E-66	0.311874317	0.666	0.454	4.01E-62
Dnmt3a	1.91E-66	-0.363375883	0.889	0.95	4.51E-62
Wdr26	2.13E-66	-0.358525021	0.822	0.904	5.01E-62
Ctnnb1	2.18E-66	-0.261578862	0.995	0.999	5.14E-62
Mrpl27	2.73E-66	0.307203935	0.949	0.859	6.44E-62
Ube2n	2.95E-66	0.269385476	0.998	0.984	6.95E-62
Clasp1	3.04E-66	-0.413715113	0.729	0.836	7.16E-62
Naxd	3.05E-66	0.315176497	0.898	0.791	7.20E-62
Mars	3.77E-66	0.286404211	0.654	0.426	8.88E-62
Ring1	3.81E-66	0.310558273	0.685	0.474	8.98E-62
Fam168a	4.40E-66	-0.407932751	0.774	0.872	1.04E-61
E2f4	5.82E-66	0.33310473	0.753	0.566	1.37E-61
Ubtd2	5.92E-66	-0.432070368	0.636	0.765	1.39E-61
Avpi1	6.71E-66	0.326999465	0.609	0.399	1.58E-61
Hist3h2a	7.64E-66	-0.476168409	0.467	0.648	1.80E-61
Csrp1	7.71E-66	0.357934491	0.325	0.156	1.82E-61
Gpn2	7.87E-66	0.271953854	0.472	0.269	1.86E-61
Ddx1	9.53E-66	0.293574803	0.974	0.908	2.25E-61
Dmxl1	9.79E-66	-0.418664557	0.624	0.769	2.31E-61
Gm37240	1.24E-65	-0.461315719	0.852	0.939	2.93E-61
Chchd7	1.25E-65	0.314673579	0.962	0.894	2.96E-61
Stard10	1.46E-65	0.330960189	0.907	0.784	3.43E-61
Sbno1	1.66E-65	-0.352256452	0.839	0.901	3.90E-61
Dynll1	1.68E-65	0.324897916	1	1	3.96E-61
Rbm5	1.70E-65	-0.33413907	0.902	0.949	4.01E-61
Pde7a	1.76E-65	-0.429086248	0.726	0.85	4.16E-61
Nbl1	1.82E-65	0.36221802	0.444	0.249	4.29E-61
Mpzl1	1.85E-65	-0.408124168	0.618	0.752	4.36E-61
Fstl1	1.87E-65	-0.519156653	0.333	0.53	4.42E-61
Fchsd2	2.11E-65	-0.442037881	0.706	0.83	4.99E-61
Pcbd2	2.44E-65	0.343616666	0.934	0.816	5.74E-61
Ifngr1	2.61E-65	0.278294243	0.406	0.216	6.15E-61
Rdh11	2.73E-65	0.27402753	0.402	0.213	6.43E-61
Fzr1	2.75E-65	0.376611139	0.682	0.465	6.47E-61
Zdhhc20	2.89E-65	-0.400042718	0.693	0.813	6.82E-61
Idh3g	3.63E-65	0.318049969	0.924	0.811	8.55E-61
Lclat1	4.31E-65	-0.455592607	0.39	0.576	1.02E-60
Ppfibp2	4.42E-65	-0.476081712	0.151	0.356	1.04E-60
Rab5c	4.87E-65	0.309370402	0.914	0.804	1.15E-60
Kctd16	4.97E-65	-0.797544269	0.077	0.265	1.17E-60
Rxylt1	5.15E-65	0.326812802	0.921	0.791	1.21E-60
Nkain3	5.53E-65	-1.131748807	0.286	0.496	1.30E-60
Smarca4	5.58E-65	-0.325073697	0.942	0.972	1.31E-60
Mrpl48	5.67E-65	0.314119932	0.901	0.78	1.34E-60
Gas2	5.94E-65	-0.41562859	0.926	0.95	1.40E-60
Alg3	7.36E-65	0.281973276	0.399	0.212	1.73E-60
Cited2	7.79E-65	-0.533527569	0.398	0.596	1.84E-60
Ktn1	8.44E-65	-0.304065758	0.983	0.993	1.99E-60
Sh3rf1	1.09E-64	-0.523167651	0.676	0.798	2.56E-60
Ccdc22	1.30E-64	0.316752933	0.542	0.34	3.05E-60
Cecr2	1.38E-64	-0.407409319	0.129	0.331	3.25E-60
Smarcd2	1.44E-64	0.389479395	0.7	0.525	3.39E-60
Rbpj	1.48E-64	-0.421695606	0.514	0.674	3.48E-60
Mgat2	1.51E-64	0.326541591	0.841	0.687	3.56E-60
Iah1	1.83E-64	0.319384235	0.865	0.698	4.31E-60
Smarcad1	1.93E-64	-0.38629008	0.75	0.844	4.54E-60
Bad	1.96E-64	0.352684316	0.896	0.793	4.63E-60
Mib1	2.02E-64	-0.374729342	0.738	0.851	4.76E-60
Ntpcr	3.67E-64	0.298135179	0.49	0.288	8.66E-60
Stag2	3.73E-64	-0.396582733	0.8	0.883	8.79E-60
Eif4a3	3.78E-64	0.299062223	0.971	0.919	8.90E-60
Mettl22	3.98E-64	0.250940013	0.403	0.214	9.39E-60
Ostf1	4.20E-64	0.305095211	0.643	0.433	9.91E-60
8-Mar	4.69E-64	-0.464254741	0.328	0.525	1.10E-59
Midn	4.94E-64	-0.381960344	0.639	0.764	1.16E-59
Atp9b	5.07E-64	-0.406504891	0.608	0.759	1.20E-59
Mrps12	8.56E-64	0.277214815	0.979	0.936	2.02E-59
Pqbp1	8.73E-64	0.317396743	0.752	0.554	2.06E-59
Lamtor1	9.11E-64	0.274257813	0.989	0.963	2.15E-59
Trappc6a	9.35E-64	-0.420644148	0.604	0.744	2.20E-59
Etnk1	9.60E-64	-0.408012297	0.889	0.94	2.26E-59
Mcc	1.13E-63	-0.437445544	0.878	0.951	2.66E-59
Ube2e2	1.16E-63	-0.477514763	0.833	0.909	2.74E-59
Etaa1	1.34E-63	-0.417789266	0.588	0.728	3.17E-59
Atrx	1.41E-63	-0.306940636	0.989	0.998	3.34E-59
Ndrg3	1.61E-63	0.391999959	0.973	0.896	3.79E-59
Ttc28	1.83E-63	-0.492204587	0.638	0.775	4.32E-59
Fbxw11	1.89E-63	-0.400073134	0.658	0.783	4.44E-59
Erc1	2.07E-63	-0.42517652	0.702	0.802	4.87E-59
St6gal1	2.19E-63	-0.336421822	0.031	0.201	5.17E-59
Dnajc24	2.55E-63	0.31106577	0.875	0.738	6.02E-59
Mob3b	2.71E-63	-0.483351197	0.315	0.519	6.40E-59
Rheb	3.16E-63	0.25694749	0.998	0.977	7.46E-59
Bloc1s2	3.73E-63	0.344725844	0.911	0.816	8.80E-59
Uchl5	3.84E-63	0.333925684	0.828	0.659	9.06E-59
Grb14	3.99E-63	-0.511813021	0.294	0.492	9.41E-59
Asah1	4.17E-63	0.312006834	0.89	0.744	9.84E-59
Ebp	4.73E-63	0.292122373	0.498	0.299	1.12E-58
Lrrc8b	5.11E-63	0.313324763	0.585	0.367	1.20E-58
Arrdc3	6.05E-63	-0.429510953	0.46	0.641	1.43E-58
Mrps6	7.68E-63	0.345057395	0.886	0.746	1.81E-58
Ccnt2	7.76E-63	-0.384305347	0.672	0.787	1.83E-58
Pygb	8.27E-63	0.393911477	0.641	0.451	1.95E-58
Phactr2	8.55E-63	-0.549096519	0.684	0.786	2.01E-58
Glod4	9.62E-63	0.25902547	0.999	0.989	2.27E-58
Ndufa9	9.86E-63	0.280850972	0.959	0.91	2.33E-58
Ctbp1	1.02E-62	0.321258877	0.926	0.84	2.41E-58
Tmem126a	1.54E-62	0.276062889	0.974	0.899	3.64E-58
Nck2	1.75E-62	-0.413028397	0.471	0.645	4.12E-58
Tprgl	1.80E-62	0.321040876	0.861	0.701	4.25E-58
Lsm2	2.43E-62	0.353128376	0.976	0.925	5.73E-58
Ivns1abp	2.56E-62	-0.440523886	0.4	0.586	6.04E-58
Pygl	2.65E-62	-0.410449019	0.193	0.397	6.25E-58
Mrpl18	2.65E-62	0.256628704	0.999	0.997	6.26E-58
Ckap2	2.82E-62	0.493798741	0.68	0.49	6.64E-58
Commd9	2.94E-62	0.325442283	0.921	0.816	6.92E-58
Impdh1	3.18E-62	0.273585453	0.454	0.259	7.49E-58
Fam172a	3.33E-62	-0.426529159	0.825	0.902	7.84E-58
1810026B05Rik	3.39E-62	-0.38299619	0.644	0.783	8.00E-58
Ppcs	3.59E-62	0.318355288	0.688	0.493	8.47E-58
Rpl7l1	3.59E-62	0.291410685	0.973	0.904	8.47E-58
Nhp2	3.82E-62	0.284679853	0.979	0.946	8.99E-58
Dnm3	3.84E-62	0.439406284	0.51	0.306	9.04E-58
6-Mar	3.99E-62	-0.399688692	0.552	0.701	9.41E-58
Aff3	4.36E-62	-0.394277105	0.197	0.406	1.03E-57
Syt14	5.71E-62	-0.393117755	0.174	0.373	1.35E-57
Phactr4	5.84E-62	-0.39953007	0.551	0.708	1.38E-57
Foxp2	6.38E-62	-0.48310645	0.027	0.191	1.50E-57
Timm17a	7.04E-62	0.268353223	0.976	0.941	1.66E-57
Syngr2	7.07E-62	0.338515611	0.406	0.227	1.67E-57
Cdk13	8.79E-62	-0.377367331	0.843	0.919	2.07E-57
Ltbr	9.23E-62	0.34910452	0.647	0.45	2.18E-57
Pin4	9.93E-62	0.303983966	0.937	0.851	2.34E-57
Btrc	1.34E-61	-0.41601185	0.637	0.764	3.15E-57
Necap2	1.49E-61	0.319420519	0.742	0.561	3.51E-57
Grasp	1.49E-61	0.321396876	0.486	0.294	3.52E-57
Htra2	1.54E-61	0.30706501	0.678	0.473	3.64E-57
Sf3b3	1.65E-61	-0.331676524	0.887	0.94	3.88E-57
1110038F14Rik	1.73E-61	0.327899426	0.889	0.79	4.07E-57
Suclg1	1.82E-61	0.252047815	0.995	0.982	4.28E-57
Acvr2a	1.86E-61	-0.442988656	0.443	0.617	4.38E-57
Col4a3bp	1.86E-61	-0.421983526	0.604	0.734	4.38E-57
Mrps18b	2.17E-61	0.337472841	0.825	0.659	5.11E-57
Mtus1	2.25E-61	-0.493200137	0.3	0.497	5.31E-57
Picalm	2.39E-61	-0.37457447	0.753	0.847	5.63E-57
Scn1b	2.41E-61	0.312502188	0.519	0.317	5.67E-57
Hs6st2	2.51E-61	-0.728551313	0.083	0.264	5.91E-57
Pkn2	2.57E-61	-0.323500019	0.951	0.977	6.06E-57
Spsb3	2.76E-61	0.281119112	0.532	0.331	6.50E-57
Ppp1r35	2.81E-61	0.350900693	0.789	0.615	6.63E-57
Lgals1	2.93E-61	0.301477891	0.477	0.279	6.90E-57
Nipal2	2.95E-61	-0.507267173	0.245	0.451	6.96E-57
Ppp5c	3.16E-61	0.297280854	0.746	0.554	7.46E-57
Trabd2b	3.26E-61	-0.521912908	0.128	0.319	7.68E-57
Ephb2	3.40E-61	-0.373270269	0.079	0.264	8.02E-57
Fbxw9	3.81E-61	0.300622219	0.505	0.308	8.98E-57
Mzt2	4.27E-61	0.294726494	0.672	0.466	1.01E-56
Gm17231	4.57E-61	-0.438026657	0.24	0.435	1.08E-56
Dazap1	4.68E-61	0.281160629	0.971	0.923	1.10E-56
Smu1	4.75E-61	0.309329586	0.909	0.797	1.12E-56
Upf2	5.34E-61	-0.368791035	0.745	0.844	1.26E-56
Rad23a	5.47E-61	0.333950014	0.869	0.749	1.29E-56
Cox14	6.50E-61	0.253409016	0.993	0.979	1.53E-56
Cxadr	6.84E-61	-0.410794148	0.224	0.426	1.61E-56
B9d2	7.01E-61	0.292698481	0.477	0.286	1.65E-56
Arhgap39	8.91E-61	-0.40930055	0.379	0.57	2.10E-56
Cebpb	1.04E-60	0.391270258	0.608	0.417	2.46E-56
Aasdhppt	1.10E-60	0.302117587	0.933	0.823	2.58E-56
Nxt1	1.15E-60	0.375502816	0.809	0.669	2.72E-56
Kat6a	1.69E-60	-0.392038636	0.657	0.78	3.99E-56
Camta1	1.84E-60	-0.385527231	0.841	0.901	4.34E-56
Creb5	1.91E-60	-0.721607218	0.139	0.329	4.51E-56
Cacybp	1.92E-60	0.253110253	0.998	0.99	4.53E-56
Rchy1	1.93E-60	0.313676047	0.905	0.803	4.55E-56
Trim33	2.00E-60	-0.363676458	0.859	0.921	4.72E-56
Sh3rf3	2.13E-60	0.448864126	0.65	0.45	5.02E-56
Klhdc4	2.24E-60	0.270399198	0.605	0.393	5.28E-56
Psmd10	2.31E-60	0.298209397	0.76	0.578	5.45E-56
Tmem245	3.16E-60	-0.414527636	0.586	0.723	7.46E-56
Psmg4	4.29E-60	0.282794732	0.977	0.952	1.01E-55
Copg1	5.37E-60	0.296644605	0.837	0.68	1.27E-55
Fam207a	5.97E-60	0.295989035	0.65	0.452	1.41E-55
Prdm2	6.47E-60	-0.396640351	0.611	0.751	1.53E-55
Dusp11	6.90E-60	0.312192211	0.92	0.822	1.63E-55
Sh3d21	7.19E-60	0.281128218	0.357	0.185	1.70E-55
Amer2	9.31E-60	-0.266322043	0.016	0.17	2.19E-55
Farsa	9.48E-60	0.299564797	0.797	0.627	2.23E-55
Hmg20b	9.72E-60	0.264774247	1	0.988	2.29E-55
Zfp809	1.14E-59	0.292977661	0.599	0.393	2.68E-55
Ddi2	1.19E-59	-0.41040874	0.57	0.709	2.81E-55
Samm50	1.25E-59	0.283984234	0.968	0.911	2.95E-55
Pros1	1.36E-59	0.305044858	0.623	0.414	3.20E-55
Nanp	1.37E-59	0.280089028	0.572	0.366	3.22E-55
Fign	1.52E-59	-0.473016057	0.559	0.718	3.58E-55
Zfp654	1.69E-59	-0.417329191	0.52	0.682	4.00E-55
Aaas	1.86E-59	0.312283072	0.521	0.329	4.39E-55
Pam	1.91E-59	0.401180233	0.66	0.477	4.50E-55
Sf3a3	1.99E-59	0.292323377	0.957	0.886	4.69E-55
Eif2s1	2.00E-59	0.255066065	0.992	0.973	4.72E-55
Pitpnc1	2.05E-59	-0.467667389	0.4	0.586	4.84E-55
Fbxo9	2.18E-59	0.291679745	0.693	0.491	5.13E-55
Serpinf1	2.59E-59	0.349610088	0.766	0.601	6.10E-55
Akt1	3.05E-59	0.307368429	0.83	0.68	7.19E-55
Mrpl30	3.25E-59	0.264107046	0.993	0.977	7.65E-55
Pih1d1	3.25E-59	0.322506384	0.827	0.678	7.67E-55
Anapc11	3.43E-59	0.261064996	0.996	0.981	8.09E-55
Ube3a	3.88E-59	-0.311677363	0.943	0.981	9.14E-55
Gosr2	4.62E-59	0.303478291	0.668	0.468	1.09E-54
Mtcl1	4.73E-59	-0.497695046	0.73	0.816	1.11E-54
Sort1	4.80E-59	-0.412698509	0.441	0.618	1.13E-54
Mrps26	5.38E-59	0.285308779	0.941	0.844	1.27E-54
Cdk19	5.46E-59	-0.451916621	0.435	0.607	1.29E-54
Erbb3	5.68E-59	-0.330567102	0.063	0.238	1.34E-54
Acadvl	6.24E-59	0.281975342	0.548	0.348	1.47E-54
Snx7	7.06E-59	0.263998296	0.435	0.246	1.66E-54
Pam16	7.67E-59	0.280719596	0.979	0.935	1.81E-54
A330008L17Rik	8.30E-59	0.863075116	0.689	0.519	1.96E-54
Kdf1	9.35E-59	0.27788282	0.613	0.41	2.21E-54
Prmt2	9.93E-59	0.289870332	0.596	0.392	2.34E-54
Cdk2ap2	1.12E-58	0.373884444	0.762	0.598	2.65E-54
Cbfa2t2	1.15E-58	-0.399907855	0.669	0.777	2.70E-54
Sik3	1.38E-58	-0.421006511	0.705	0.815	3.26E-54
Lsm4	1.40E-58	0.250064693	0.998	0.993	3.30E-54
Bcap29	1.57E-58	-0.47633635	0.609	0.733	3.71E-54
Ctdsp2	2.36E-58	-0.382238697	0.443	0.615	5.57E-54
Alg5	2.40E-58	0.281980275	0.661	0.457	5.65E-54
Zfand5	2.51E-58	-0.325734369	0.94	0.97	5.91E-54
Rfx7	2.83E-58	-0.362542751	0.875	0.942	6.67E-54
Zfp871	2.85E-58	-0.363280787	0.646	0.77	6.73E-54
Pls3	3.14E-58	0.261490083	0.474	0.277	7.40E-54
Trp53inp1	3.63E-58	0.379977337	0.545	0.35	8.56E-54
Aars	3.98E-58	0.281125451	0.643	0.436	9.39E-54
Tmem181a	4.24E-58	0.398604702	0.644	0.453	1.00E-53
Prdm5	4.80E-58	-0.426044032	0.257	0.455	1.13E-53
Mpv17l2	4.87E-58	0.269867021	0.512	0.315	1.15E-53
Npc2	5.06E-58	0.328144358	0.988	0.97	1.19E-53
Gorasp2	5.28E-58	0.314134734	0.927	0.83	1.24E-53
Tnik	5.47E-58	-0.503214015	0.655	0.765	1.29E-53
Bmt2	5.92E-58	-0.422225499	0.611	0.751	1.39E-53
Tsfm	7.88E-58	0.285555459	0.925	0.819	1.86E-53
Zfand2b	8.12E-58	0.261777162	0.524	0.326	1.91E-53
Pik3ca	8.42E-58	-0.400504598	0.538	0.688	1.98E-53
Fcf1	8.81E-58	0.299002124	0.907	0.802	2.08E-53
Gtf2b	8.96E-58	0.283964297	0.86	0.713	2.11E-53
Atxn2	1.02E-57	-0.347999099	0.82	0.899	2.40E-53
Irf3	1.02E-57	0.29199028	0.634	0.435	2.40E-53
Lcor	1.34E-57	-0.364110108	0.806	0.883	3.16E-53
Kdm7a	1.39E-57	-0.453158253	0.396	0.575	3.29E-53
Hsd17b7	1.40E-57	0.282158048	0.463	0.275	3.31E-53
Cirbp	1.52E-57	0.319195778	0.942	0.839	3.59E-53
Cmip	1.62E-57	-0.377058772	0.898	0.942	3.81E-53
Dbndd2	1.66E-57	0.31365103	0.513	0.32	3.91E-53
AW554918	1.68E-57	-0.434469139	0.71	0.829	3.96E-53
Neo1	1.74E-57	-0.380577197	0.774	0.868	4.10E-53
Lmo7	1.90E-57	-0.545407207	0.708	0.797	4.48E-53
Suco	2.01E-57	-0.391134072	0.662	0.785	4.73E-53
A430005L14Rik	2.08E-57	0.313827997	0.665	0.473	4.90E-53
Itga6	2.36E-57	-0.478233032	0.562	0.712	5.55E-53
Ncam1	2.43E-57	-0.484803647	0.202	0.395	5.73E-53
Med11	3.02E-57	0.285273485	0.486	0.298	7.12E-53
Eif2ak2	3.09E-57	0.316199164	0.577	0.378	7.29E-53
Rtl8b	3.11E-57	0.266593015	0.427	0.246	7.33E-53
Dzip3	4.21E-57	-0.354153671	0.767	0.853	9.93E-53
Traf7	4.31E-57	0.291334197	0.724	0.533	1.02E-52
Ccnb2	4.89E-57	0.604391979	0.641	0.484	1.15E-52
Bbs7	5.25E-57	0.295234342	0.495	0.302	1.24E-52
Cutc	5.25E-57	0.27365885	0.49	0.298	1.24E-52
Etfdh	5.49E-57	0.268584899	0.508	0.311	1.29E-52
Cops7a	5.54E-57	0.312993268	0.863	0.73	1.31E-52
Cacna2d3	7.02E-57	-0.527372304	0.03	0.186	1.66E-52
Dctn2	8.85E-57	0.271755362	0.982	0.937	2.09E-52
1110012L19Rik	1.07E-56	0.296848249	0.625	0.434	2.52E-52
Slc35b1	1.48E-56	0.332200005	0.747	0.577	3.49E-52
Bcl7b	1.52E-56	0.289170771	0.716	0.522	3.57E-52
Ankrd28	1.76E-56	-0.41718151	0.643	0.767	4.16E-52
Ddah2	1.78E-56	-0.462855346	0.687	0.809	4.21E-52
Numa1	1.83E-56	-0.362957193	0.747	0.836	4.32E-52
Ldlrap1	1.85E-56	0.307869485	0.881	0.746	4.37E-52
Scp2	2.27E-56	0.257758071	0.987	0.957	5.35E-52
2310009B15Rik	2.28E-56	0.307793004	0.828	0.681	5.38E-52
Ubap2	2.52E-56	-0.32571276	0.924	0.955	5.95E-52
Ado	2.74E-56	0.287784607	0.632	0.437	6.45E-52
A630012P03Rik	2.96E-56	-0.302735797	0.046	0.208	6.98E-52
Cd274	3.00E-56	0.390480392	0.911	0.791	7.06E-52
Ntng1	3.04E-56	-1.014981149	0.208	0.395	7.17E-52
Cnksr2	3.34E-56	-0.53422207	0.342	0.52	7.88E-52
Spcs2	3.45E-56	0.279097753	0.998	0.996	8.13E-52
Cmtm7	3.51E-56	0.364636654	0.719	0.548	8.27E-52
Pelo	4.99E-56	0.276256053	0.624	0.426	1.18E-51
Rgs19	5.73E-56	0.315768848	0.647	0.466	1.35E-51
Whamm	6.42E-56	0.265910471	0.37	0.202	1.51E-51
Pias2	6.92E-56	-0.38621721	0.705	0.803	1.63E-51
Larp1	7.37E-56	0.303066757	0.934	0.859	1.74E-51
Npnt	7.90E-56	-0.412188312	0.681	0.811	1.86E-51
Ap1m2	8.64E-56	0.314284704	0.784	0.621	2.04E-51
Asic2	8.76E-56	-0.490172112	0.041	0.2	2.07E-51
Map7	9.77E-56	-0.416440278	0.616	0.742	2.30E-51
Dnajc19	9.77E-56	0.264754812	0.984	0.949	2.30E-51
Tmod2	1.02E-55	0.273668027	0.374	0.202	2.40E-51
Ywhah	1.04E-55	0.300743627	0.96	0.894	2.44E-51
Eif4b	1.09E-55	-0.297917982	0.917	0.954	2.56E-51
Kcnj6	1.15E-55	-0.56279647	0.095	0.272	2.71E-51
Fnip1	1.39E-55	-0.420762916	0.517	0.667	3.27E-51
Washc3	1.46E-55	0.295665077	0.921	0.825	3.43E-51
Ube4b	1.61E-55	-0.3349522	0.857	0.919	3.79E-51
Mlx	1.69E-55	0.274144828	0.608	0.414	3.99E-51
Scnn1a	1.71E-55	0.318201505	0.446	0.258	4.03E-51
Dynlt3	1.73E-55	0.311607306	0.897	0.792	4.07E-51
Lpgat1	1.88E-55	-0.378449088	0.602	0.742	4.44E-51
Usp47	1.90E-55	-0.346332717	0.823	0.9	4.48E-51
Thg1l	1.98E-55	0.275515007	0.515	0.326	4.66E-51
Bst2	2.11E-55	0.343428377	0.147	0.048	4.97E-51
Exosc8	2.16E-55	0.339747921	0.901	0.807	5.08E-51
Hmbs	2.29E-55	0.295071595	0.775	0.597	5.41E-51
Itch	2.32E-55	-0.362678519	0.747	0.846	5.47E-51
Dnajb11	2.39E-55	0.310936176	0.846	0.697	5.64E-51
Celf2	2.44E-55	-0.415046449	0.814	0.904	5.75E-51
Taf7	2.44E-55	0.314902176	0.942	0.876	5.75E-51
Plekhb1	2.48E-55	0.283204291	0.449	0.264	5.84E-51
Klk8	2.51E-55	-0.406112249	0.175	0.361	5.92E-51
Czib	2.52E-55	0.297497507	0.8	0.644	5.94E-51
Ift20	2.54E-55	0.278959553	0.985	0.95	5.98E-51
Rraga	2.95E-55	0.278499	0.948	0.888	6.95E-51
Tgfbr1	3.31E-55	-0.382989511	0.762	0.861	7.80E-51
Nek1	3.35E-55	-0.408572055	0.513	0.666	7.90E-51
Hist1h2bj	3.38E-55	0.365469895	0.375	0.21	7.96E-51
Igfbp4	4.08E-55	-0.375830449	0.107	0.286	9.62E-51
Firre	4.32E-55	-0.400577245	0.549	0.691	1.02E-50
Apc	4.55E-55	-0.351127533	0.833	0.907	1.07E-50
Grhpr	4.59E-55	-0.391920333	0.559	0.695	1.08E-50
Psmd9	7.19E-55	0.281779629	0.879	0.756	1.70E-50
Zranb1	7.40E-55	-0.365056299	0.711	0.805	1.74E-50
Rit1	7.48E-55	0.256761417	0.434	0.254	1.76E-50
Mtss1	7.50E-55	-0.405385081	0.605	0.74	1.77E-50
Smim11	7.51E-55	0.302127543	0.914	0.809	1.77E-50
Cby1	7.98E-55	0.287717759	0.776	0.606	1.88E-50
Exosc9	9.25E-55	0.287144344	0.714	0.526	2.18E-50
Leo1	9.65E-55	0.303811941	0.871	0.737	2.27E-50
Pde6d	1.09E-54	0.296288239	0.854	0.702	2.56E-50
[truncated: 1,059 more rows]
